# Supplementary material for: egal-1 and microtubules promote regeneration polarity in planarians
Source: Development. 2025 Oct 16;152(20):dev204668. doi: 10.1242/dev.204668 (PMC12579938; doi:10.1242/dev.204668)
Supplement: Table S1. Markers for “wound-induced” longitudinal muscle cluster arranged by decreasing avg_log2 fold change values [file develop-152-204668-TableS1.xlsx]

## Sheet: Sheet1
Table S1. Markers for “wound-induced” longitudinal muscle cluster
"wounded" longitudinal muscle markers
Contig	p_val	avg_log2FC	pct.1	pct.2	p_val_adj	Human blast hit	e-value	Mouse blast hit	e-value	PFAM matche to longest ORF	annotation
dd_Smed_v4_1936_0	2.62838e-69	4.69167	0.896	0.057	6.50523e-65	0	0	0	0	0	0
dd_Smed_v4_5161_0	3.11205e-55	3.76928	0.771	0.054	7.70231e-51	0	0	0	0	0	Smed: X1.D.H1.3
dd_Smed_v4_4279_0	7.16448e-42	3.01862	0.938	0.358	1.77321e-37	0	0	0	0	0	Smed: X1.A2.3
dd_Smed_v4_14068_0	4.89766e-14	2.7352	0.656	0.335	1.21217e-09	noggin (NOG)	8.97e-12	noggin precursor [Mus musculus]	8.97e-12	Noggin	Smed: noggin-like protein 1
dd_Smed_v4_585_0	3.20256e-48	2.62196	0.948	0.261	7.92634e-44	0	0	0	0	0	Smed: X1.A5.1
dd_Smed_v4_9584_0	1.78883e-39	2.48324	0.875	0.218	4.42735e-35	follistatin (FST)FST317	2.58e-09	follistatin FST288 precursor [Mus musculus]	2.58e-09	Kazal_1,Kazal_2	Smed: clone SMED_31833_V2 follistatin
dd_Smed_v4_996_0	1.07582e-27	2.34433	0.854	0.424	2.66266e-23	fascin homolog 1, actin-bundling protein (Strongylocentrotus purpuratus) (FSCN1)	4.59e-106	fascin [Mus musculus]	4.59e-106	FRG1,Fascin,RicinB_lectin_2	Smed: Smed22086_V2 fascin-1
dd_Smed_v4_4944_0	4.66074e-25	2.14421	0.906	0.479	1.15353e-20	0	0.000259	sorcin isoform 1 [Mus musculus]	0.000259	Caleosin,EF-hand_1,EF-hand_4,EF-hand_5,EF-hand_6,EF-hand_7,EF-hand_8	PFAM: EF_hand_5, efhand, EF_hand_4,
dd_Smed_v4_9273_0	3.68537e-41	2.08186	0.729	0.1	9.1213e-37	early growth response 4 (EGR4)	6.57e-32	early growth response protein 4 [Mus musculus]	6.57e-32	zf-C2H2,zf-C2H2_4,zf-C2H2_jaz,zf-H2C2_2,zf-met	Smed: clone SMED_20251_V2 early growth response-2
dd_Smed_v4_2197_0	9.82359e-32	1.89898	1	0.928	2.43134e-27	collagen, type XXIV, alpha 1 (COL24A1)	5.89e-58	collagen alpha-3(IV) chain precursor [Mus musculus]	5.89e-58	C4,Collagen	Human: collagen, type XXIV, alpha 1 (COL24A1)
dd_Smed_v4_420_0	1.27875e-33	1.87192	0.958	0.496	3.16491e-29	c-src tyrosine kinase (CSK)	7.48e-112	tyrosine-protein kinase CSK isoform X1 [Mus musculus]	7.48e-112	Haspin_kinase,Kinase-like,Pkinase,Pkinase_Tyr,SH2,SH2_2	Human: c-src tyrosine kinase (CSK)
dd_Smed_v4_3441_0	1.03578e-29	1.83111	0.927	0.553	2.56357e-25	calmodulin 1 (phosphorylase kinase, delta) (CALM1)	3.8e-22	calmodulin-1 isoform 2 [Mus musculus]	3.8e-22	EF-hand_1,EF-hand_11,EF-hand_4,EF-hand_5,EF-hand_6,EF-hand_7,EF-hand_8,EF-hand_9,EMG1,SPARC_Ca_bdg	Human: calmodulin 1 (phosphorylase kinase, delta) (CALM1)
dd_Smed_v4_83_0	1.97715e-33	1.75637	0.99	0.828	4.89344e-29	tubulin, beta 4B class IVb (TUBB4B)	0	tubulin beta-4B chain [Mus musculus]	0	Misat_Tub_SegII,Tubulin,Tubulin_2,Tubulin_3,Tubulin_C	Smed: unknown
dd_Smed_v4_1778_0	4.91935e-23	1.75135	0.927	0.759	1.21754e-18	0	0	0	0	MOLO1,TPM_phosphatase	0
dd_Smed_v4_791_0	4.11617e-23	1.72826	0.781	0.361	1.01875e-18	myosin heavy chain 10 (MYH10)	0	myosin-10 isoform X4 [Mus musculus]	0	CENP-F_leu_zip,IQ,Myosin_N,Myosin_head,Myosin_tail_1	PFAM: Myosin_head, Myosin_tail_1, Myosin_N, IQ,
dd_Smed_v4_38_0	1.51428e-27	1.71636	0.99	0.819	3.74785e-23	tubulin, alpha 3d (TUBA3D)	0	tubulin alpha-3 chain [Mus musculus]	0	Tubulin,Tubulin_3,Tubulin_C	Smed: unknown
dd_Smed_v4_9546_0	1.39596e-19	1.69079	0.729	0.318	3.455e-15	wntless homolog (Drosophila) (WLS)	7.51e-111	protein wntless homolog isoform 2 precursor [Mus musculus]	7.51e-111	MIG-14_Wnt-bd	Smed: Evi/Wls
dd_Smed_v4_8302_0	4.31063e-20	1.68071	0.708	0.287	1.06688e-15	0	9.6	actin-binding LIM protein 3 isoform X5 [Mus musculus]	9.6	PORR,Sec34	0
dd_Smed_v4_559_0	2.01956e-23	1.66457	0.646	0.201	4.9984e-19	myosin, light chain 1, alkali; skeletal, fast (MYL1)f	2.09e-40	myosin light chain 1/3, skeletal muscle isoform isoform X3 [Mus musculus]	2.09e-40	EF-hand_1,EF-hand_5,EF-hand_6,EF-hand_7,EF-hand_8,EF-hand_9,UPF0154	Human: myosin, light chain 1, alkali; skeletal, fast (MYL1)f
dd_Smed_v4_3190_0	1.10095e-23	1.65583	0.917	0.616	2.72486e-19	solute carrier family 2 (facilitated glucose transporter), member 3 (SLC2A3)	2.02e-81	solute carrier family 2, facilitated glucose transporter member 4 isoform 1 [Mus musculus]	2.02e-81	MFS_1,Sugar_tr	Human: solute carrier family 2 (facilitated glucose transporter), member 3 (SLC2A3)
dd_Smed_v4_21082_0	4.1601e-23	1.64371	0.604	0.155	1.02962e-18	0	4.43e-40	5-hydroxytryptamine receptor 1A [Mus musculus]	4.43e-40	7TM_GPCR_Srsx,7tm_1	PFAM: 7tm_1, 7TM_GPCR_Srsx,
dd_Smed_v4_1006_0	1.14627e-23	1.63302	0.781	0.355	2.83701e-19	ATPase, Ca++ transporting, cardiac muscle, slow twitch 2 (ATP2A2)a	0	sarcoplasmic/endoplasmic reticulum calcium ATPase 2 isoform a [Mus musculus]	0	Cation_ATPase,Cation_ATPase_C,Cation_ATPase_N,E1-E2_ATPase,HAD,Hydrolase,Hydrolase_3	Human: ATPase, Ca++ transporting, cardiac muscle, slow twitch 2 (ATP2A2)a
dd_Smed_v4_1301_0	2.89426e-19	1.58729	0.896	0.616	7.1633e-15	0	1.04e-06	microtubule-associated protein 1A isoform X1 [Mus musculus]	1.04e-06	0	Human: MAP1S
dd_Smed_v4_759_0	1.23004e-17	1.5211	0.625	0.272	3.04435e-13	tropomyosin 1 (alpha) (TPM1)	1.65e-23	tropomyosin alpha-1 chain isoform Tpm1.13 [Mus musculus]	1.65e-23	AAA_13,APG6_N,Baculo_PEP_C,COG2,DHR10,DUF1664,DUF3450,DUF4201,ERM,EzrA,Filament,FlaC_arch,GAS,HOOK,IFT57,Myosin_tail_1,Nup54,Phage_GP20,Rootletin,Snapin_Pallidin,Spc7,TPR_MLP1_2,Tropomyosin,Tropomyosin_1,Tup_N,Vac_Fusion	Human: tropomyosin 1 (alpha) (TPM1)
dd_Smed_v4_5749_0	1.10635e-23	1.4748	0.802	0.332	2.73822e-19	0	0.037	transcription factor jun-B [Mus musculus]	0.037	bZIP_1,bZIP_2,bZIP_Maf	Smed: Smed03061_V2 1-Jun
dd_Smed_v4_3654_0	3.81852e-20	1.47211	0.917	0.751	9.45083e-16	microtubule-associated protein 1B (MAP1B)	2.64e-11	microtubule-associated protein 1B [Mus musculus]	2.64e-11	0	Human: microtubule-associated protein 1B (MAP1B)
dd_Smed_v4_1509_0	1.78875e-21	1.4649	0.792	0.384	4.42716e-17	0	1.54e-149	septin-11 isoform 2 [Mus musculus]	1.54e-149	AAA_16,AAA_22,DUF87,Isy1,MMR_HSR1,Septin	PFAM: Septin,
dd_Smed_v4_24180_0	4.54628e-13	1.46411	0.146	0	1.1252e-08	notum pectinacetylesterase homolog (Drosophila) (NOTUM)	2.3e-75	palmitoleoyl-protein carboxylesterase NOTUM isoform 1 precursor [Mus musculus]	2.3e-75	PAE	Smed: notum
dd_Smed_v4_7811_0	4.73246e-22	1.41337	0.948	0.748	1.17128e-17	collagen, type IV, alpha 2 (COL4A2)	2.84e-58	collagen alpha-2(IV) chain precursor [Mus musculus]	2.84e-58	C4,Collagen	Human: collagen, type IV, alpha 2 (COL4A2)
dd_Smed_v4_7607_0	6.85582e-17	1.40714	0.823	0.395	1.69682e-12	inhibin, beta E (INHBE)	2.75e-11	inhibin beta E chain preproprotein [Mus musculus]	2.75e-11	TGF_beta	Smed: clone SMED_01282_V2 inhibin-1
dd_Smed_v4_9530_0	1.50705e-14	1.39254	0.625	0.278	3.72995e-10	deleted in liver cancer 1 (DLC1)	1.03e-75	rho GTPase-activating protein 7 isoform X2 [Mus musculus]	1.03e-75	RhoGAP,START	Human: deleted in liver cancer 1 (DLC1)
dd_Smed_v4_280_0	4.76965e-20	1.39021	0.833	0.436	1.18049e-15	ornithine decarboxylase 1 (ODC1)	1.4e-91	ornithine decarboxylase isoform X1 [Mus musculus]	1.4e-91	Orn_Arg_deC_N,Orn_DAP_Arg_deC	Human: ornithine decarboxylase 1 (ODC1)
dd_Smed_v4_1717_0	3.88458e-18	1.38587	0.75	0.344	9.61435e-14	septin 4 (SEPT4)	1.46e-134	septin-4 isoform 5 [Mus musculus]	1.46e-134	AAA_22,ABC_tran,AIG1,Dynamin_N,GTP_EFTU,MMR_HSR1,Ras,Roc,RsgA_GTPase,Septin,VirE	Human: septin 4 (SEPT4)
dd_Smed_v4_718_0	1.91991e-05	1.38247	0.448	0.275	0.475178	tubulin, alpha 1b (TUBA1B)	0	tubulin alpha-3 chain [Mus musculus]	0	Tubulin,Tubulin_3,Tubulin_C	Human: tubulin, alpha 1b (TUBA1B)
dd_Smed_v4_2337_0	1.39538e-25	1.37546	0.958	0.874	3.45356e-21	collagen, type XXIV, alpha 1 (COL24A1)	1.59e-57	collagen alpha-6(IV) chain precursor [Mus musculus]	1.59e-57	C4,Collagen	Human: collagen, type IV, alpha 6 (COL4A6)A
dd_Smed_v4_9410_0	3.79002e-20	1.36767	0.781	0.347	9.38029e-16	early growth response 1 (EGR1)	2.09e-28	early growth response protein 3 isoform 3 [Mus musculus]	2.09e-28	zf-C2H2,zf-C2H2_4,zf-C2H2_jaz,zf-H2C2_2	Smed: clone SMED_09938_V2 early growth response-4
dd_Smed_v4_2039_0	2.84762e-17	1.35663	0.677	0.301	7.04787e-13	tripartite motif containing 59 (TRIM59)	1.31e-07	tripartite motif-containing protein 59 isoform X1 [Mus musculus]	1.31e-07	DUF3916,Prok-RING_4,zf-C3HC4,zf-C3HC4_2,zf-C3HC4_3,zf-C3HC4_4,zf-RING_2,zf-RING_5,zf-RING_UBOX	Human: tripartite motif containing 59 (TRIM59)
dd_Smed_v4_6259_0	8.96108e-16	1.35155	0.75	0.427	2.21787e-11	0	5.11e-54	junctophilin-3 [Mus musculus]	5.11e-54	MORN	PFAM: MORN,
dd_Smed_v4_1092_0	3.49744e-25	1.34965	0.604	0.126	8.65615e-21	0	0	0	0	Usp	PFAM: Usp,
dd_Smed_v4_4028_0	7.16575e-16	1.34389	0.896	0.685	1.77352e-11	ferric-chelate reductase 1 (FRRS1)	4.6e-33	ferric-chelate reductase 1 precursor [Mus musculus]	4.6e-33	Cytochrom_B561,DOMON	Human: ferric-chelate reductase 1 (FRRS1)
dd_Smed_v4_7444_0	7.71341e-28	1.33971	0.594	0.097	1.90907e-23	transducer of ERBB2, 2 (TOB2)	5.25e-26	protein Tob2 isoform X1 [Mus musculus]	5.25e-26	BTG	Human: transducer of ERBB2, 2 (TOB2)
dd_Smed_v4_4154_0	3.10312e-20	1.32555	0.927	0.742	7.68023e-16	glypican 4 (GPC4)	2.41e-25	glypican-1 precursor [Mus musculus]	2.41e-25	Glypican	Smed: clone SMED_05117_V2 glypican-1
dd_Smed_v4_2040_0	1.68599e-17	1.31498	0.708	0.332	4.17283e-13	dihydropyrimidinase-like 3 (DPYSL3)	5.33e-92	dihydropyrimidinase-related protein 3 CRMP4a [Mus musculus]	5.33e-92	Amidohydro_1,Amidohydro_3	Human: dihydropyrimidinase-like 3 (DPYSL3)
dd_Smed_v4_1599_0	6.5784e-15	1.30533	0.573	0.226	1.62816e-10	coronin, actin binding protein, 1B (CORO1B)	2.18e-71	coronin-1B isoform X1 [Mus musculus]	2.18e-71	DUF1899,WD40_4	Human: coronin, actin binding protein, 1B (CORO1B)
dd_Smed_v4_10393_0	1.92128e-10	1.29753	0.396	0.126	4.75516e-06	leucine rich repeat and fibronectin type III domain containing 5 (LRFN5)	5.12e-09	leucine-rich repeat and fibronectin type-III domain-containing protein 4 isoform X1 [Mus musculus]	5.12e-09	I-set,Ig_2,Ig_3,LRR_8,LRR_9	Smed: Smed13474_V2 leucine rich repeat and fibronectin type III domain containing-1
dd_Smed_v4_250_0	2.84897e-20	1.28502	0.948	0.834	7.05119e-16	prolyl 4-hydroxylase, beta polypeptide (P4HB)	2.13e-175	protein disulfide-isomerase precursor [Mus musculus]	2.13e-175	AhpC-TSA,Calsequestrin,ERp29_N,OST3_OST6,Redoxin,Thioredoxin,Thioredoxin_2,Thioredoxin_3,Thioredoxin_6,Thioredoxin_7,Thioredoxin_8,TraF	Human: prolyl 4-hydroxylase, beta polypeptide (P4HB)
dd_Smed_v4_220_0	3.49737e-25	1.27212	0.99	0.88	8.65598e-21	calreticulin (CALR)	3.27e-150	calreticulin precursor [Mus musculus]	3.27e-150	Calreticulin	Smed: Smed00466_V2 calreticulin-1
dd_Smed_v4_508_0	4.30389e-20	1.25925	0.99	0.848	1.06521e-15	tubulin, alpha 3d (TUBA3D)	0	tubulin alpha-3 chain [Mus musculus]	0	Tubulin,Tubulin_3,Tubulin_C	Human: tubulin, alpha 3d (TUBA3D)
dd_Smed_v4_1579_0	3.76204e-22	1.25194	0.979	0.923	9.31105e-18	collagen, type IV, alpha 6 (COL4A6)B	3.26e-116	collagen alpha-6(IV) chain precursor [Mus musculus]	3.26e-116	C4,Collagen	Human: collagen, type IV, alpha 6 (COL4A6)B
dd_Smed_v4_7046_0	4.05453e-17	1.24618	0.771	0.401	1.0035e-12	myosin light chain kinase (MYLK)	1.85e-110	myosin light chain kinase, smooth muscle isoform X3 [Mus musculus]	1.85e-110	Kdo,Kinase-like,Pkinase,Pkinase_Tyr	Human: myosin light chain kinase (MYLK)
dd_Smed_v4_4734_0	9.21179e-15	1.24368	0.76	0.493	2.27992e-10	WNK lysine deficient protein kinase 1 (WNK1)	1.71e-59	serine/threonine-protein kinase WNK1 isoform X23 [Mus musculus]	1.71e-59	Pkinase,Pkinase_Tyr	Human: WNK lysine deficient protein kinase 1 (WNK1)
dd_Smed_v4_1611_0	4.39573e-18	1.2349	0.583	0.181	1.08794e-13	selenoprotein M (SELM)	7.56e-17	selenoprotein M precursor [Mus musculus]	7.56e-17	Sep15_SelM	Human: selenoprotein M (SELM)
dd_Smed_v4_383_0	1.79901e-12	1.21115	0.552	0.229	4.45255e-08	myosin, light chain 12B, regulatory (MYL12B)	5.01e-68	myosin regulatory light chain 12B [Mus musculus]	5.01e-68	EF-hand_1,EF-hand_11,EF-hand_5,EF-hand_6,EF-hand_7,EF-hand_8,EF-hand_9,GPHH,UPF0154	Human: myosin, light chain 12B, regulatory (MYL12B)
dd_Smed_v4_678_0	8.79282e-10	1.18972	0.698	0.479	2.17622e-05	heat shock protein 90kDa alpha (cytosolic), class A member 1 (HSP90AA1)	3.21e-15	heat shock protein HSP 90-alpha [Mus musculus]	3.21e-15	0	Human: HSP90AA1
dd_Smed_v4_758_1	2.62673e-18	1.17279	0.896	0.642	6.50117e-14	0	0	endoplasmin precursor [Mus musculus]	0	HATPase_c,HATPase_c_3,HSP90	PFAM: HSP90, HATPase_c_3, HATPase_c,
dd_Smed_v4_2641_0	5.41555e-12	1.16233	0.604	0.298	1.34035e-07	septin 7 (SEPT7)	1.36e-146	septin-7 isoform 1 [Mus musculus]	1.36e-146	AIG1,FtsK_SpoIIIE,MMR_HSR1,RsgA_GTPase,Septin	Human: septin 7 (SEPT7)
dd_Smed_v4_3457_0	2.43493e-15	1.16207	0.865	0.585	6.02645e-11	procollagen-lysine, 2-oxoglutarate 5-dioxygenase 1 (PLOD1)	0	multifunctional procollagen lysine hydroxylase and glycosyltransferase LH3 precursor [Mus musculus]	0	2OG-FeII_Oxy_3,Anp1	Human: procollagen-lysine, 2-oxoglutarate 5-dioxygenase 1 (PLOD1)
dd_Smed_v4_353_0	3.77159e-15	1.13674	0.781	0.444	9.33468e-11	cell death-inducing p53 target 1 (CDIP1)	1.17e-06	cell death-inducing p53-target protein 1 isoform 3 [Mus musculus]	1.17e-06	zf-LITAF-like	Human: cell death-inducing p53 target 1 (CDIP1)
dd_Smed_v4_426_0	8.48192e-17	1.1148	0.906	0.673	2.09928e-12	protein disulfide isomerase family A, member 3 (PDIA3)	1.46e-159	protein disulfide-isomerase A3 precursor [Mus musculus]	1.46e-159	AhpC-TSA,Calsequestrin,OST3_OST6,Redoxin,Thioredoxin,Thioredoxin_2,Thioredoxin_4,Thioredoxin_6,Thioredoxin_7,Thioredoxin_8	Human: protein disulfide isomerase family A, member 3 (PDIA3)
dd_Smed_v4_11629_0	5.24314e-13	1.11265	0.385	0.097	1.29768e-08	wntless homolog (Drosophila) (WLS)	6.39e-22	protein wntless homolog isoform 1 [Mus musculus]	6.39e-22	0	Smed: Evi/Wls
dd_Smed_v4_13717_0	7.08304e-08	1.10706	0.573	0.367	0.00175305	potassium voltage-gated channel, shaker-related subfamily, member 3 (KCNA3)	1.19e-171	potassium voltage-gated channel subfamily A member 3 [Mus musculus]	1.19e-171	BTB_2,Ion_trans,Ion_trans_2,PKD_channel	Human: potassium voltage-gated channel, shaker-related subfamily, member 3 (KCNA3)
dd_Smed_v4_10685_0	2.35837e-20	1.10257	0.448	0.072	5.83697e-16		0	0	0	SH2,SOCS_box	PFAM: SH2,
dd_Smed_v4_102_0	5.47327e-14	1.08853	0.458	0.135	1.35463e-09	0	0.7	gem-associated protein 6-like [Mus musculus]	0.7	0	0
dd_Smed_v4_70_0	8.84903e-19	1.08119	0.979	0.9	2.19013e-14	0	0	0	0	Profilin	PFAM: Profilin,
dd_Smed_v4_3403_0	3.42217e-14	1.06279	0.417	0.103	8.46987e-10	RAB3C, member RAS oncogene family (RAB3C)	1.01e-109	ras-related protein Rab-3C isoform 1 [Mus musculus]	1.01e-109	Arf,FeoB_N,GTP_EFTU,Gtr1_RagA,MMR_HSR1,Ras,Roc,RsgA_GTPase,SRPRB	Human: RAB3C, member RAS oncogene family (RAB3C)
dd_Smed_v4_730_0	6.69783e-14	1.04653	0.719	0.395	1.65771e-09	Rho GDP dissociation inhibitor (GDI) alpha (ARHGDIA)	4.79e-54	rho GDP-dissociation inhibitor 1 [Mus musculus]	4.79e-54	Rho_GDI	Human: Rho GDP dissociation inhibitor (GDI) alpha (ARHGDIA)
dd_Smed_v4_10115_0	1.73581e-13	1.03686	0.5	0.16	4.29612e-09	tyrosine kinase, non-receptor, 2 (TNK2)	9.8e-42	activated CDC42 kinase 1 isoform X17 [Mus musculus]	9.8e-42	PBD,Pkinase,Pkinase_Tyr	Human: tyrosine kinase, non-receptor, 2 (TNK2)
dd_Smed_v4_4861_0	7.49869e-12	1.02115	0.719	0.438	1.85593e-07	glutaminyl-peptide cyclotransferase (QPCT)	8.39e-57	glutaminyl-peptide cyclotransferase isoform 1 precursor [Mus musculus]	8.39e-57	Peptidase_M28	Human: glutaminyl-peptide cyclotransferase (QPCT)
dd_Smed_v4_8461_0	6.32489e-09	1.0182	0.594	0.375	0.000156541	CDC-like kinase 2 (CLK2)	1.36e-166	dual specificity protein kinase CLK2 isoform 2 [Mus musculus]	1.36e-166	Pkinase,Pkinase_Tyr,RNB	Human: CDC-like kinase 2 (CLK2)
dd_Smed_v4_138_0	8.64279e-12	1.0118	0.958	0.897	2.13909e-07	tyrosine 3-monooxygenase/tryptophan 5-monooxygenase activation protein, zeta polypeptide (YWHAZ)	3.08e-104	14-3-3 protein zeta/delta isoform X1 [Mus musculus]	3.08e-104	14-3-3	Smed: clone 14-3-3 unknown
dd_Smed_v4_7293_0	6.60621e-11	1.01077	0.406	0.132	1.63504e-06			gamma-aminobutyric acid receptor subunit pi isoform X1 [Mus musculus]	5.4	0	Smed: Smed05579_V2 hypothetical protein
dd_Smed_v4_548_0	6.09266e-13	1.00791	0.76	0.47	1.50793e-08	KDEL (Lys-Asp-Glu-Leu) endoplasmic reticulum protein retention receptor 2 (KDELR2)	5.88e-103	ER lumen protein-retaining receptor 2 [Mus musculus]	5.88e-103	ER_lumen_recept,PQ-loop	Human: KDEL (Lys-Asp-Glu-Leu) endoplasmic reticulum protein retention receptor 2 (KDELR2)
dd_Smed_v4_5620_0	2.705e-13	0.98462	0.833	0.533	6.69488e-09	tensin 1 (TNS1)	1.42e-36	tensin-1 isoform X33 [Mus musculus]	1.42e-36	PTB,SH2	Human: tensin 1 (TNS1)
dd_Smed_v4_4147_0	1.35201e-10	0.981001	0.562	0.252	3.34623e-06	calsyntenin 1 (CLSTN1)	3.86e-22	calsyntenin-2 isoform X2 [Mus musculus]	3.86e-22	Cadherin,GPHR_N	Human: calsyntenin 1 (CLSTN1)
dd_Smed_v4_1796_0	5.91084e-11	0.978969	0.802	0.576	1.46293e-06	reticulon 1 (RTN1)	3.61e-13	reticulon-1 isoform X1 [Mus musculus]	3.61e-13	DUF3952,DUF639,Reticulon	Human: reticulon 1 (RTN1)
dd_Smed_v4_2106_0	5.48861e-12	0.975158	0.385	0.106	1.35843e-07	mitogen-activated protein kinase kinase 6 (MAP2K6)	3.46e-87	dual specificity mitogen-activated protein kinase kinase 6 isoform 1 [Mus musculus]	3.46e-87	APH,Haspin_kinase,Kinase-like,Pkinase,Pkinase_Tyr,Seadorna_VP7	Human: mitogen-activated protein kinase kinase 6 (MAP2K6)
dd_Smed_v4_2588_0	4.56701e-08	0.974528	0.5	0.272	0.00113033	BCL2-antagonist/killer 1 (BAK1)	4.28e-12	bcl-2 homologous antagonist/killer [Mus musculus]	4.28e-12	Bcl-2	Smed: bak-1
dd_Smed_v4_632_0	2.91081e-11	0.969639	0.74	0.458	7.20425e-07	calnexin (CANX)	1.89e-164	calnexin precursor [Mus musculus]	1.89e-164	Calreticulin,Connexin,TMEM251	Human: calnexin (CANX)
dd_Smed_v4_4494_0	5.76925e-11	0.960816	0.74	0.493	1.42789e-06	tensin 1 (TNS1)	1.98e-56	tensin-1 isoform X33 [Mus musculus]	1.98e-56	PTB,PTEN_C2,SH2	Human: tensin 1 (TNS1)
dd_Smed_v4_2324_0	1.09859e-12	0.931403	0.5	0.175	2.71901e-08	hypoxia up-regulated 1 (HYOU1)	0	hypoxia up-regulated protein 1 isoform X2 [Mus musculus]	0	HSP70,MreB_Mbl	Human: hypoxia up-regulated 1 (HYOU1)
dd_Smed_v4_3502_0	3.38321e-17	0.93127	0.417	0.077	8.37345e-13	0	0	0	0	Usp	PFAM: Usp,
dd_Smed_v4_511_0	1.03697e-11	0.931069	0.885	0.633	2.5665e-07	heat shock 70kDa protein 5 (glucose-regulated protein, 78kDa) (HSPA5)	0	endoplasmic reticulum chaperone BiP precursor [Mus musculus]	0	HSP70	Human: heat shock 70kDa protein 5 (glucose-regulated protein, 78kDa) (HSPA5)
dd_Smed_v4_1417_0	1.27625e-08	0.918975	0.635	0.427	0.000315872	calumenin (CALU)	8.4e-86	calumenin isoform 1 precursor [Mus musculus]	8.4e-86	EF-hand_1,EF-hand_5,EF-hand_6,EF-hand_7,EF-hand_8,SPARC_Ca_bdg	Human: calumenin (CALU)
dd_Smed_v4_23514_0	2.32887e-10	0.918798	0.479	0.201	5.76394e-06	#N/A	#N/A	#N/A	#N/A	#N/A	#N/A
dd_Smed_v4_9001_0	4.8232e-10	0.914941	0.552	0.264	1.19374e-05	cytidine monophosphate (UMP-CMP) kinase 1, cytosolic (CMPK1)	4.02e-11	UMP-CMP kinase [Mus musculus]	4.02e-11	AAA_16,AAA_17,AAA_18,AAA_19,AAA_33,ABC_tran,ADK,CPT,Cytidylate_kin,KAP_NTPase,KTI12,NACHT,RNA_helicase,RuvB_N,Sigma54_activ_2,Zeta_toxin	Human: cytidine monophosphate (UMP-CMP) kinase 1, cytosolic (CMPK1)
dd_Smed_v4_5492_0	4.86871e-09	0.911314	0.583	0.327	0.000120501	adenosylhomocysteinase-like 2 (AHCYL2)	0	putative adenosylhomocysteinase 3 isoform 1 [Mus musculus]	0	2-Hacid_dh_C,AdoHcyase,AdoHcyase_NAD,IlvN,NAD_binding_7	Human: adenosylhomocysteinase-like 2 (AHCYL2)
dd_Smed_v4_662_0	1.27857e-07	0.910876	0.521	0.301	0.00316445	glutathione peroxidase 4 (GPX4)	1.78e-58	phospholipid hydroperoxide glutathione peroxidase isoform C [Mus musculus]	1.78e-58	GSHPx	Human: glutathione peroxidase 4 (GPX4)
dd_Smed_v4_7864_0	1.88746e-08	0.910809	0.469	0.218	0.000467146	0	1.41e-07	RNA-binding protein MEX3B [Mus musculus]	1.41e-07	Defensin_int,KH_1,KH_2,KH_5	PFAM: KH_1, KH_3,
dd_Smed_v4_2109_1	1.30087e-12	0.904997	0.604	0.272	3.21966e-08	defender against cell death 1 (DAD1)	1.03e-56	dolichyl-diphosphooligosaccharide--protein glycosyltransferase subunit DAD1 [Mus musculus]	1.03e-56	CTV_P33,DAD	Human: defender against cell death 1 (DAD1)
dd_Smed_v4_8386_0	1.96051e-13	0.90407	0.438	0.117	4.85227e-09	tripartite motif containing 9 (TRIM9)	6.19e-155	E3 ubiquitin-protein ligase TRIM9 isoform X12 [Mus musculus]	6.19e-155	PRY,SPRY,fn3,zf-B_box,zf-C3HC4_4,zf-RING_5,zf-RING_UBOX	Human: tripartite motif containing 9 (TRIM9)
dd_Smed_v4_7755_0	1.56076e-08	0.89159	0.521	0.261	0.000386287	0	2.6	disintegrin and metalloproteinase domain-containing protein 11 isoform 1 precursor [Mus musculus]	2.6	Claudin_3,EGF_2	Smed: epidermal_growth_factor_Smed-egf-4
dd_Smed_v4_10156_0	1.56381e-07	0.888486	0.656	0.444	0.00387043	calcium channel, voltage-dependent, L type, alpha 1C subunit (CACNA1C)9	0	voltage-dependent L-type calcium channel subunit alpha-1C isoform X34 [Mus musculus]	0	Ca_chan_IQ,GPHH,Ion_trans,PKD_channel	Human: calcium channel, voltage-dependent, L type, alpha 1C subunit (CACNA1C)9
dd_Smed_v4_4392_0	1.5739e-05	0.881125	0.375	0.186	0.38954	TNF receptor-associated factor 3 (TRAF3)	3.99e-51	TNF receptor-associated factor 3 isoform X1 [Mus musculus]	3.99e-51	Sina,StbA,zf-C3HC4,zf-C3HC4_2,zf-C3HC4_3,zf-C3HC4_4,zf-RING_2,zf-TRAF	Smed: Smed19658_V2 TNF receptor associated factor-1
dd_Smed_v4_1853_0	4.935e-12	0.879584	0.344	0.083	1.22141e-07	serpin peptidase inhibitor, clade D (heparin cofactor), member 1 (SERPIND1)	1.93e-15	heparin cofactor 2 precursor [Mus musculus]	1.93e-15	Serpin	Human: serpin peptidase inhibitor, clade D (heparin cofactor), member 1 (SERPIND1)
dd_Smed_v4_9677_0	7.92031e-08	0.87828	0.646	0.433	0.00196028	protocadherin 11 Y-linked (PCDH11Y)a	1.01e-65	protocadherin-1 precursor [Mus musculus]	1.01e-65	Cadherin,Cadherin_2,Cadherin_3,Cadherin_pro	Human: protocadherin 11 Y-linked (PCDH11Y)a
dd_Smed_v4_2928_0	4.37378e-09	0.8753	0.792	0.616	0.000108251	0	4.38e-23	titin isoform X1 [Mus musculus]	4.38e-23	I-set,Ig_2,Ig_3,Ig_6,Receptor_2B4,V-set,ig	PFAM: I-set, Ig_2, V-set, Ig_3, ig, Receptor_2B4,
dd_Smed_v4_10716_0	2.82199e-09	0.874403	0.438	0.175	6.98441e-05	notch 1 (NOTCH1)	1.51e-55	neurogenic locus notch homolog protein 1 precursor [Mus musculus]	1.51e-55	EGF,EGF_2,EGF_CA,FXa_inhibition,Plasmod_Pvs28,cEGF,hEGF	Human: notch 1 (NOTCH1)
dd_Smed_v4_1198_0	3.6985e-08	0.867821	0.479	0.238	0.00091538	septin 7 (SEPT7)	2.24e-127	septin-7 isoform X1 [Mus musculus]	2.24e-127	AIG1,Dynamin_N,FtsK_SpoIIIE,MMR_HSR1,Ras,RsgA_GTPase,Septin	Human: septin 7 (SEPT7)
dd_Smed_v4_7522_0	4.34793e-14	0.864316	0.354	0.072	1.07611e-09	glutamine-fructose-6-phosphate transaminase 2 (GFPT2)	0	glutamine--fructose-6-phosphate aminotransferase [isomerizing] 2 [Mus musculus]	0	GATase_2,GATase_4,GATase_6,GATase_7,SIS,SIS_2	Human: glutamine-fructose-6-phosphate transaminase 2 (GFPT2)
dd_Smed_v4_6437_0	1.92473e-06	0.861503	0.354	0.158	0.0476371	0	1	TPR and ankyrin repeat-containing protein 1 isoform X5 [Mus musculus]	1	0	0
dd_Smed_v4_5321_0	1.69429e-13	0.857368	0.958	0.94	4.19336e-09	peptidase inhibitor 16 (PI16)	9.72e-15	peptidase inhibitor 16 isoform X1 [Mus musculus]	9.72e-15	CAP,ShK	Human: peptidase inhibitor 16 (PI16)
dd_Smed_v4_22630_0	2.18702e-09	0.851402	0.115	0.003	5.41289e-05	0	0	0	0	0	0
dd_Smed_v4_2366_0	2.25032e-10	0.85021	0.458	0.181	5.56955e-06	zeta-chain (TCR) associated protein kinase 70kDa (ZAP70)	6.65e-67	tyrosine-protein kinase ZAP-70 isoform TZK [Mus musculus]	6.65e-67	Ank,Ank_2,Ank_3,Ank_4,Ank_5,Haspin_kinase,Kdo,Kinase-like,Pkinase,Pkinase_Tyr,SH2	Human: zeta-chain (TCR) associated protein kinase 70kDa (ZAP70)
dd_Smed_v4_3460_0	1.65151e-08	0.849027	0.385	0.149	0.000408749	DnaJ (Hsp40) homolog, subfamily B, member 11 (DNAJB11)	2.22e-141	dnaJ homolog subfamily B member 11 precursor [Mus musculus]	2.22e-141	DnaJ,DnaJ_C	Human: DnaJ (Hsp40) homolog, subfamily B, member 11 (DNAJB11)
dd_Smed_v4_7188_0	2.9674e-11	0.846322	0.312	0.069	7.34432e-07	glucosamine-phosphate N-acetyltransferase 1 (GNPNAT1)	4.28e-28	glucosamine 6-phosphate N-acetyltransferase isoform X1 [Mus musculus]	4.28e-28	Acetyltransf_1,Acetyltransf_10,Acetyltransf_4,Acetyltransf_7,Mannosyl_trans2	Human: glucosamine-phosphate N-acetyltransferase 1 (GNPNAT1)
dd_Smed_v4_1549_0	5.72362e-09	0.83988	0.802	0.65	0.00014166	0	0	0	0	0	0
dd_Smed_v4_415_0	4.22347e-10	0.833442	0.74	0.51	1.04531e-05	X-box binding protein 1 (XBP1)	4.74e-12	X-box-binding protein 1 isoform XBP1(U) [Mus musculus]	4.74e-12	CASP_C,Hepsin-SRCR,bZIP_1,bZIP_2,bZIP_Maf	Human: X-box binding protein 1 (XBP1)
dd_Smed_v4_3542_0	4.56875e-09	0.83273	0.635	0.387	0.000113077	vinculin (VCL)	1.47e-61	vinculin [Mus musculus]	1.47e-61	LOH1CR12,Vinculin	Human: vinculin (VCL)
dd_Smed_v4_310_0	1.99473e-07	0.830002	0.427	0.195	0.00493695	dynein, light chain, LC8-type 2 (DYNLL2)	3.25e-58	dynein light chain 2, cytoplasmic isoform X1 [Mus musculus]	3.25e-58	Dynein_light,Sigma70_r2	Human: dynein, light chain, LC8-type 2 (DYNLL2)
dd_Smed_v4_890_0	4.06374e-06	0.828921	0.698	0.539	0.100578	0	0	0	0	0	0
dd_Smed_v4_1265_0	2.11154e-08	0.82432	0.542	0.278	0.000522606	signal sequence receptor, gamma (translocon-associated protein gamma) (SSR3)	9.7e-59	translocon-associated protein subunit gamma [Mus musculus]	9.7e-59	TRAP-gamma	Human: signal sequence receptor, gamma (translocon-associated protein gamma) (SSR3)
dd_Smed_v4_4579_0	4.8755e-08	0.823632	0.75	0.516	0.00120669	talin 2 (TLN2)	2.2	monocarboxylate transporter 7 isoform a [Mus musculus]	2.2	0	0
dd_Smed_v4_5037_0	1.87839e-05	0.82054	0.365	0.181	0.464902	four and a half LIM domains 2 (FHL2)	1.57e-121	four and a half LIM domains protein 2 isoform X1 [Mus musculus]	1.57e-121	LIM,zf-CHY	Smed: Smed08080_V2 four and a half LIM domains-1
dd_Smed_v4_3397_0	1.69967e-09	0.817789	0.438	0.169	4.20668e-05	desumoylating isopeptidase 2 (DESI2)	2.17e-49	deubiquitinase DESI2 [Mus musculus]	2.17e-49	Peptidase_C97	Human: desumoylating isopeptidase 2 (DESI2)
dd_Smed_v4_2919_0	2.93827e-05	0.812186	0.406	0.235	0.727223	eukaryotic translation initiation factor 4E family member 1B (EIF4E1B)	1.76e-65	eukaryotic translation initiation factor 4E isoform X2 [Mus musculus]	1.76e-65	CAP18_C,IF4E	Smed: eIF4E1-like protein
dd_Smed_v4_5361_0	5.38741e-11	0.811723	0.333	0.08	1.33338e-06	0	0	0	0	MAP7	PFAM: MAP7,
dd_Smed_v4_3975_0	6.97572e-08	0.805586	0.375	0.143	0.00172649	Rho GTPase activating protein 15 (ARHGAP15)	3.24e-51	rho GTPase-activating protein 15 isoform 5 [Mus musculus]	3.24e-51	PH,RPEL,RhoGAP,WW	Human: Rho GTPase activating protein 15 (ARHGAP15)
dd_Smed_v4_6524_0	8.86814e-09	0.803528	0.833	0.613	0.000219486	0	5.35e-06	basement membrane-specific heparan sulfate proteoglycan core protein isoform X1 [Mus musculus]	5.35e-06	I-set,Ig_2,Ig_3,Ldl_recept_a,V-set,ig	PFAM: Ldl_recept_a, Ig_2, I-set, V-set, ig,
dd_Smed_v4_6700_0	9.18944e-07	0.797161	0.51	0.275	0.0227439	0	0	0	0	Profilin	0
dd_Smed_v4_1465_1	2.77877e-09	0.79362	0.438	0.169	6.87745e-05	transmembrane emp24 protein transport domain containing 7 (TMED7)	6.67e-58	transmembrane emp24 domain-containing protein 7 precursor [Mus musculus]	6.67e-58	EMP24_GP25L	Human: transmembrane emp24 protein transport domain containing 7 (TMED7)
dd_Smed_v4_2479_0	5.27221e-06	0.789111	0.604	0.438	0.130487	0	0	0	0	0	0
dd_Smed_v4_282_0	9.58424e-09	0.78824	0.771	0.567	0.00023721	Sec61 alpha 2 subunit (S. cerevisiae) (SEC61A2)	0	protein transport protein Sec61 subunit alpha isoform 2 isoform 1 [Mus musculus]	0	Plug_translocon,SecY	Human: Sec61 alpha 2 subunit (S. cerevisiae) (SEC61A2)
dd_Smed_v4_1540_0	3.40138e-08	0.785531	0.385	0.152	0.000841842	0	0	0	#N/A	0	0
dd_Smed_v4_1478_0	2.45014e-05	0.783068	0.448	0.281	0.606408	dihydropyrimidinase-like 2 (DPYSL2)	0	dihydropyrimidinase-related protein 2 isoform 2 [Mus musculus]	0	Amidohydro_1,Amidohydro_3	Human: dihydropyrimidinase-like 2 (DPYSL2)
dd_Smed_v4_320_0	2.55058e-13	0.78081	0.969	0.914	6.31269e-09	heat shock 70kDa protein 8 (HSPA8)	0	heat shock cognate 71 kDa protein isoform 1 [Mus musculus]	0	FGGY_C,FtsA,HSP70,MreB_Mbl	Human: heat shock 70kDa protein 8 (HSPA8)
dd_Smed_v4_3375_0	6.05898e-07	0.779362	0.375	0.169	0.014996	apoptotic peptidase activating factor 1 (APAF1)	1.09e-12	apoptotic protease-activating factor 1 isoform 2 [Mus musculus]	1.09e-12	AAA_18,ANAPC4_WD40,APAF1_C,CARD,NB-ARC	Smed: apaf1
dd_Smed_v4_3852_0	6.10636e-07	0.779093	0.646	0.415	0.0151132	ADAMTS-like 3 (ADAMTSL3)	1.4e-19	ADAMTS-like protein 3 isoform X1 [Mus musculus]	1.4e-19	TSP_1	Human: ADAMTS-like 3 (ADAMTSL3)
dd_Smed_v4_2038_0	4.72066e-08	0.778328	0.469	0.221	0.00116836	zinc finger, AN1-type domain 5 (ZFAND5)b	1.02e-28	AN1-type zinc finger protein 6 isoform X3 [Mus musculus]	1.02e-28	zf-A20,zf-AN1	Human: zinc finger, AN1-type domain 5 (ZFAND5)b
dd_Smed_v4_4619_0	1.0577e-08	0.778017	0.323	0.1	0.00026178	dual specificity phosphatase 10 (DUSP10)	5.83e-40	dual specificity protein phosphatase 10 isoform X1 [Mus musculus]	5.83e-40	DSPc,DUF3969,Init_tRNA_PT,Rhodanese,Y_phosphatase	Human: dual specificity phosphatase 10 (DUSP10)
dd_Smed_v4_4012_0	2.12828e-07	0.774589	0.5	0.252	0.00526749	pim-1 oncogene (PIM1)	1.06e-76	serine/threonine-protein kinase pim-1 isoform 1 [Mus musculus]	1.06e-76	APH,Kdo,Kinase-like,Pkinase,Pkinase_Tyr,Pkinase_fungal	Smed: Smed06551_V2 pim-1
dd_Smed_v4_746_0	8.32994e-08	0.768487	0.594	0.35	0.00206166	transmembrane emp24-like trafficking protein 10 (yeast) (TMED10)	8.91e-82	transmembrane emp24 domain-containing protein 10 precursor [Mus musculus]	8.91e-82	EMP24_GP25L	Human: transmembrane emp24-like trafficking protein 10 (yeast) (TMED10)
dd_Smed_v4_1016_0	1.82898e-07	0.7636	0.365	0.155	0.00452673	transmembrane protein 258 (TMEM258)	1.97e-38	transmembrane protein 258 isoform 1 [Mus musculus]	1.97e-38	Ost5	Human: transmembrane protein 258 (TMEM258)
dd_Smed_v4_1375_0	1.9095e-06	0.75976	0.458	0.255	0.0472601	signal recognition particle receptor (docking protein) (SRPR)	1.52e-176	signal recognition particle receptor subunit alpha [Mus musculus]	1.52e-176	AAA_16,CbiA,Fer4_NifH,MeaB,SRP-alpha_N,SRP54,SRP54_N	Human: signal recognition particle receptor (docking protein) (SRPR)
dd_Smed_v4_421_0	7.3951e-06	0.758512	0.427	0.249	0.183029	heat shock 10kDa protein 1 (chaperonin 10) (HSPE1)	9.61e-39	10 kDa heat shock protein, mitochondrial [Mus musculus]	9.61e-39	Cpn10	Human: heat shock 10kDa protein 1 (chaperonin 10) (HSPE1)
dd_Smed_v4_6632_0	1.07257e-10	0.757063	0.354	0.097	2.65461e-06	corticotropin releasing hormone receptor 1 (CRHR1)	2.77e-45	corticotropin-releasing factor receptor 1 isoform 1 precursor [Mus musculus]	2.77e-45	7tm_2,HRM	Human: corticotropin releasing hormone receptor 1 (CRHR1)
dd_Smed_v4_2051_0	6.1646e-06	0.749938	0.396	0.209	0.152574	signal sequence receptor, delta (SSR4)	1.54e-33	translocon-associated protein subunit delta isoform 1 precursor [Mus musculus]	1.54e-33	TRAP-delta	Smed: Smed05336_V2 translocon associated protein subunit delta
dd_Smed_v4_7872_0	7.67332e-07	0.749738	0.479	0.252	0.0189915	HEAT repeat containing 5B (HEATR5B)	0	HEAT repeat-containing protein 5B [Mus musculus]	0	Cnd1,HEAT,HEAT_2,RTP1_C1,Vac14_Fab1_bd	Human: HEAT repeat containing 5B (HEATR5B)
dd_Smed_v4_6053_0	6.44795e-07	0.748152	0.448	0.235	0.0159587	mex-3 homolog A (C. elegans) (MEX3A)	5e-08	RNA-binding protein MEX3A [Mus musculus]	5e-08	KH_1,KH_2	Human: mex-3 homolog A (C. elegans) (MEX3A)
dd_Smed_v4_2985_0	1.9483e-05	0.745007	0.458	0.272	0.482203	0	8.01e-05	neural proliferation differentiation and control protein 1 isoform X1 [Mus musculus]	8.01e-05	NPDC1	PFAM: NPDC1,
dd_Smed_v4_176_0	8.28158e-10	0.744249	0.823	0.67	2.04969e-05	ubiquitin A-52 residue ribosomal protein fusion product 1 (UBA52)	7.88e-84	ubiquitin-60S ribosomal protein L40 precursor [Mus musculus]	7.88e-84	Rad60-SLD,Rad60-SLD_2,Ribosomal_L40e,TBK1_ULD,Ubiquitin_2,Ubiquitin_4,Ubiquitin_5,ubiquitin	Human: ubiquitin A-52 residue ribosomal protein fusion product 1 (UBA52)
dd_Smed_v4_1149_0	3.03972e-06	0.740572	0.469	0.281	0.075233	proteasome (prosome, macropain) 26S subunit, non-ATPase, 1 (PSMD1)	0	26S proteasome non-ATPase regulatory subunit 1 [Mus musculus]	0	HEAT,HEAT_2,HEAT_EZ,PC_rep,RPN2_C	Human: proteasome (prosome, macropain) 26S subunit, non-ATPase, 1 (PSMD1)
dd_Smed_v4_10259_0	2.32923e-05	0.737171	0.427	0.255	0.576484	ADAM metallopeptidase with thrombospondin type 1 motif, 9 (ADAMTS9)	5.5e-105	A disintegrin and metalloproteinase with thrombospondin motifs 20 isoform X2 [Mus musculus]	5.5e-105	ADAM_CR_2,GON,Reprolysin,Reprolysin_2,Reprolysin_3,Reprolysin_4,Reprolysin_5,TSP_1	Smed: Smed29274_V2 disintegrin/metalloproteinase with thrombospondin motifs-1
dd_Smed_v4_203_0	5.69986e-07	0.733642	0.74	0.61	0.0141072	ADP-ribosylation factor 1 (ARF1)	4.23e-117	ADP-ribosylation factor 1 [Mus musculus]	4.23e-117	6PF2K,Arf,G-alpha,Gtr1_RagA,MMR_HSR1,Ras,Roc,SRPRB	Human: ADP-ribosylation factor 1 (ARF1)
dd_Smed_v4_526_0	8.10331e-07	0.733517	0.365	0.16	0.0200557	adenosylhomocysteinase (AHCY)	0	adenosylhomocysteinase [Mus musculus]	0	2-Hacid_dh_C,AdoHcyase,AdoHcyase_NAD,IlvN,TrkA_N	Human: adenosylhomocysteinase (AHCY)
dd_Smed_v4_440_0	3.7061e-05	0.727152	0.417	0.235	0.917259	0	2.15e-11	tetraspanin-6 isoform X1 [Mus musculus]	2.15e-11	Tetraspanin	PFAM: Tetraspannin,
dd_Smed_v4_8108_0	4.21053e-09	0.721224	0.271	0.066	0.000104211	solute carrier family 12 (potassium/chloride transporters), member 8 (SLC12A8)	2.52e-108	solute carrier family 12 member 8 isoform 1 [Mus musculus]	2.52e-108	AA_permease,AA_permease_2	Human: solute carrier family 12 (potassium/chloride transporters), member 8 (SLC12A8)
dd_Smed_v4_8395_0	5.82368e-06	0.718105	0.594	0.401	0.144136	tripartite motif containing 56 (TRIM56)	7.59e-29	E3 ubiquitin-protein ligase TRIM56 isoform X1 [Mus musculus]	7.59e-29	BRX_N,CENP-T_C,Prok-RING_4,zf-B_box,zf-C3HC4,zf-C3HC4_2,zf-C3HC4_4,zf-RING_2,zf-RING_5,zf-RING_UBOX	Human: tripartite motif containing 56 (TRIM56)
dd_Smed_v4_5866_0	1.85172e-06	0.71236	0.427	0.215	0.0458301	0	0.000371	folliculin-interacting protein 2 isoform X6 [Mus musculus]	0.000371	FNIP_C,FNIP_M	Human: FNIP2
dd_Smed_v4_553_0	4.50299e-07	0.708728	0.865	0.759	0.0111449	high density lipoprotein binding protein (HDLBP)	0	vigilin isoform X1 [Mus musculus]	0	KH_1,KH_2,SCO1-SenC,SLS,TrkA_C	Human: high density lipoprotein binding protein (HDLBP)
dd_Smed_v4_10171_0	3.74543e-07	0.704984	0.323	0.12	0.00926993	gamma-aminobutyric acid (GABA) A receptor, beta 2 (GABRB2)	4.98e-13	gamma-aminobutyric acid receptor subunit gamma-3 isoform X1 [Mus musculus]	4.98e-13	Neur_chan_LBD,Neur_chan_memb	Human: gamma-aminobutyric acid (GABA) A receptor, beta 2 (GABRB2)
dd_Smed_v4_6116_0	9.95948e-06	0.703839	0.521	0.327	0.246497	potassium channel, subfamily K, member 3 (KCNK3)	1.17e-102	potassium channel subfamily K member 3 [Mus musculus]	1.17e-102	Ion_trans_2	Human: potassium channel, subfamily K, member 3 (KCNK3)
dd_Smed_v4_8839_0	7.02961e-09	0.703349	0.344	0.106	0.000173983	0	0	0	0	0	Smed: Smed06866_V2 hypothetical protein
dd_Smed_v4_3747_0	1.22002e-06	0.700378	0.656	0.47	0.0301955	0	5.13e-20	collagen alpha-5(IV) chain isoform X3 [Mus musculus]	5.13e-20	C4,LCE	PFAM: C4,
dd_Smed_v4_603_0	1.07605e-05	0.70037	0.344	0.166	0.266322	calmodulin 2 (phosphorylase kinase, delta) (CALM2)	1.11e-34	calmodulin-1 isoform 2 [Mus musculus]	1.11e-34	EF-hand_1,EF-hand_11,EF-hand_4,EF-hand_5,EF-hand_6,EF-hand_7,EF-hand_8,EF-hand_9,SPARC_Ca_bdg,SurA_N_3,UPF0154	Human: calmodulin 2 (phosphorylase kinase, delta) (CALM2)
dd_Smed_v4_4789_0	2.61455e-07	0.69283	0.938	0.88	0.00647102	notch 1 (NOTCH1)	6.74e-31	neurogenic locus notch homolog protein 1 precursor [Mus musculus]	6.74e-31	EGF,Laminin_G_1,Laminin_G_2,Laminin_G_3,Nup160,WD40,WD40_like	Human: notch 1 (NOTCH1)
dd_Smed_v4_960_0	1.06267e-08	0.685657	0.302	0.083	0.00026301	thioredoxin reductase 3 (TXNRD3)	0	thioredoxin reductase 3 isoform 2 [Mus musculus]	0	AlaDh_PNT_C,DAO,DUF836,FAD_binding_2,FAD_oxidored,GIDA,Glutaredoxin,HI0933_like,NAD_binding_7,Pyr_redox,Pyr_redox_2,Pyr_redox_3,Pyr_redox_dim,Thi4,Thioredoxin_2	Human: thioredoxin reductase 3 (TXNRD3)
dd_Smed_v4_3173_0	1.49485e-06	0.680437	0.448	0.238	0.0369975	mitogen-activated protein kinase kinase 4 (MAP2K4)	2.85e-146	dual specificity mitogen-activated protein kinase kinase 4 isoform b [Mus musculus]	2.85e-146	Haspin_kinase,Kinase-like,Pkinase,Pkinase_Tyr	Human: mitogen-activated protein kinase kinase 4 (MAP2K4)
dd_Smed_v4_802_0	1.34367e-05	0.677276	0.49	0.312	0.332559	high mobility group box 1 (HMGB1)	3.8e-43	high mobility group protein B1 [Mus musculus]	3.8e-43	DUF1232,Prok-RING_4,zf-C3HC4,zf-C3HC4_2,zf-C3HC4_3,zf-C3HC4_4,zf-RING_2,zf-RING_5,zf-RING_UBOX	Smed: Smed02317_V2 high mobility group-1
dd_Smed_v4_443_0	1.20103e-05	0.675499	0.594	0.413	0.297254	ferritin, heavy polypeptide 1 (FTH1)	4.78e-61	ferritin heavy chain [Mus musculus]	4.78e-61	Ferritin	Human: ferritin, heavy polypeptide 1 (FTH1)
dd_Smed_v4_2557_0	2.18578e-06	0.674359	0.49	0.264	0.054098	transmembrane emp24 protein transport domain containing 7 (TMED7)	5.19e-41	transmembrane emp24 domain-containing protein 7 precursor [Mus musculus]	5.19e-41	EMP24_GP25L,XhlA	Human: transmembrane emp24 protein transport domain containing 7 (TMED7)
dd_Smed_v4_794_0	4.75356e-06	0.674195	0.479	0.287	0.117651	DEAD (Asp-Glu-Ala-Asp) box polypeptide 39A (DDX39A)	0	ATP-dependent RNA helicase DDX39A isoform a [Mus musculus]	0	CMS1,DEAD,Helicase_C,ResIII	Human: DEAD (Asp-Glu-Ala-Asp) box polypeptide 39A (DDX39A)
dd_Smed_v4_2069_0	5.93886e-05	0.670515	0.344	0.175	1	0	0	0	0	0	Smed: Rapunzel
dd_Smed_v4_3519_0	6.66908e-06	0.668744	0.302	0.123	0.16506	dihydropyrimidinase-like 5 (DPYSL5)	8.27e-95	dihydropyrimidinase-related protein 2 isoform X1 [Mus musculus]	8.27e-95	Amidohydro_1,Amidohydro_3	Human: dihydropyrimidinase-like 5 (DPYSL5)
dd_Smed_v4_2488_0	2.86499e-06	0.668448	0.385	0.178	0.0709086	glutamyl-prolyl-tRNA synthetase (EPRS)	0	bifunctional glutamate/proline--tRNA ligase isoform 1 [Mus musculus]	0	HGTP_anticodon,ProRS-C_1,tRNA-synt_1c,tRNA-synt_1c_C,tRNA-synt_2b	Human: glutamyl-prolyl-tRNA synthetase (EPRS)
dd_Smed_v4_2214_0	3.80175e-06	0.666056	0.354	0.163	0.0940934	coatomer protein complex, subunit gamma 2 (COPG2)	0	coatomer subunit gamma-2 [Mus musculus]	0	Adaptin_N,B2-adapt-app_C,COP-gamma_platf,Cnd1,Coatomer_g_Cpla,HEAT_2,Vac14_Fab1_bd,Vitellogenin_N	Human: coatomer protein complex, subunit gamma 2 (COPG2)
dd_Smed_v4_13610_0	0.00011594	0.665975	0.406	0.235	1	0	0.000464	collagen alpha-1(XV) chain precursor [Mus musculus]	0.000464	0	0
dd_Smed_v4_1657_0	4.2969e-07	0.665445	0.469	0.229	0.0106348	signal sequence receptor, alpha (SSR1)	5.56e-39	translocon-associated protein subunit alpha isoform 1 precursor [Mus musculus]	5.56e-39	ASH,TRAP_alpha	Human: signal sequence receptor, alpha (SSR1)
dd_Smed_v4_990_0	3.12433e-06	0.665126	0.865	0.782	0.0773271	calumenin (CALU)	9.01e-61	calumenin isoform 2 precursor [Mus musculus]	9.01e-61	EF-hand_1,EF-hand_5,EF-hand_6,EF-hand_7,EF-hand_8,SPARC_Ca_bdg	Human: calumenin (CALU)
dd_Smed_v4_4486_0	3.14111e-06	0.664714	0.292	0.115	0.0777425	mitogen-activated protein kinase kinase kinase kinase 4 (MAP4K4)	1.67e-107	mitogen-activated protein kinase kinase kinase kinase 4 isoform X44 [Mus musculus]	1.67e-107	CNH,Pkinase,Pkinase_Tyr,Pkinase_fungal,RPEL	Human: mitogen-activated protein kinase kinase kinase kinase 4 (MAP4K4)
dd_Smed_v4_1087_0	5.5837e-06	0.662943	0.458	0.258	0.138196	heat shock 70kDa protein 4-like (HSPA4L)	0	heat shock 70 kDa protein 4L isoform X1 [Mus musculus]	0	HSP70,MreB_Mbl,Peptidase_S49	Human: heat shock 70kDa protein 4-like (HSPA4L)
dd_Smed_v4_8152_0	7.41998e-06	0.660248	0.469	0.269	0.183645	transcription factor 7 (T-cell specific, HMG-box) (TCF7)	4.9	CYFIP-related Rac1 interactor B isoform X3 [Mus musculus]	4.9	0	Smed: TCF-3
dd_Smed_v4_2113_0	7.05849e-05	0.659882	0.573	0.413	1	solute carrier family 3 (activators of dibasic and neutral amino acid transport), member 2 (SLC3A2)	1.89e-20	4F2 cell-surface antigen heavy chain isoform a [Mus musculus]	1.89e-20	Alpha-amylase,SLC3A2_N	Human: solute carrier family 3 (activators of dibasic and neutral amino acid transport), member 2 (SLC3A2)
dd_Smed_v4_319_0	7.10121e-06	0.656154	0.75	0.607	0.175755	transmembrane BAX inhibitor motif containing 6 (TMBIM6)	1.19e-50	bax inhibitor 1 isoform X1 [Mus musculus]	1.19e-50	Bax1-I,CPP1-like	Human: transmembrane BAX inhibitor motif containing 6 (TMBIM6)
dd_Smed_v4_1759_0	9.48071e-07	0.650794	0.427	0.203	0.0234647	signal sequence receptor, beta (translocon-associated protein beta) (SSR2)	5.59e-54	translocon-associated protein subunit beta isoform 2 precursor [Mus musculus]	5.59e-54	TRAP_beta	Human: signal sequence receptor, beta (translocon-associated protein beta) (SSR2)
dd_Smed_v4_850_0	0.000110027	0.649803	0.479	0.318	1	lamin A/C (LMNA)	4.9e-65	lamin-B2 isoform 1 [Mus musculus]	4.9e-65	Filament,LTD	Human: lamin A/C (LMNA)
dd_Smed_v4_8041_0	4.99054e-06	0.648991	0.302	0.126	0.123516	death-associated protein kinase 3 (DAPK3)	1.85e-83	death-associated protein kinase 3 isoform X2 [Mus musculus]	1.85e-83	APH,Choline_kinase,Kdo,Kinase-like,Pkinase,Pkinase_Tyr,Pkinase_fungal,Pox_ser-thr_kin,RIO1	Human: death-associated protein kinase 3 (DAPK3)
dd_Smed_v4_1225_0	7.67452e-05	0.648196	0.5	0.338	1	0	1.24e-173	casein kinase I isoform alpha isoform 4 [Mus musculus]	1.24e-173	Pkinase,Pkinase_Tyr,Pkinase_fungal	PFAM: Pkinase, Pkinase_Tyr,
dd_Smed_v4_9298_0	7.96093e-09	0.636364	0.25	0.057	0.000197033	transforming growth factor beta 1 induced transcript 1 (TGFB1I1)	1.37e-72	transforming growth factor beta-1-induced transcript 1 protein isoform X4 [Mus musculus]	1.37e-72	LIM	Human: transforming growth factor beta 1 induced transcript 1 (TGFB1I1)
dd_Smed_v4_4721_0	0.000107669	0.634652	0.448	0.287	1	proteasome (prosome, macropain) activator subunit 4 (PSME4)	2.16e-52	proteasome activator complex subunit 4 isoform X1 [Mus musculus]	2.16e-52	BLM10_mid,Cnd1,DUF3437	Human: proteasome (prosome, macropain) activator subunit 4 (PSME4)
dd_Smed_v4_527_0	4.39611e-05	0.633937	0.521	0.344	1	chaperonin containing TCP1, subunit 6A (zeta 1) (CCT6A)	3.19e-20	T-complex protein 1 subunit zeta [Mus musculus]	3.19e-20	0	Smed: chaperonin_containing_TCP1_subunit_6
dd_Smed_v4_4172_0	7.75687e-06	0.633815	0.562	0.381	0.191983	cyclin-dependent kinase 17 (CDK17)	1e-104	cyclin-dependent kinase 17 isoform X5 [Mus musculus]	1e-104	Haspin_kinase,Kdo,Kinase-like,Pkinase,Pkinase_Tyr	Smed: NLK-1
dd_Smed_v4_28487_0	5.22005e-05	0.630222	0.292	0.126	1	0	1.1	fibroblast growth factor 18 precursor [Mus musculus]	1.1	FGF	PFAM: FGF,
dd_Smed_v4_6116_1	1.81348e-07	0.62867	0.365	0.138	0.00448837	potassium channel tetramerisation domain containing 20 (KCTD20)	1.65e-104	BTB/POZ domain-containing protein KCTD20 isoform 3 [Mus musculus]	1.65e-104	BTB_2,BTB_3	Human: potassium channel tetramerisation domain containing 20 (KCTD20)
dd_Smed_v4_20048_0	3.22923e-11	0.628432	0.208	0.023	7.99234e-07	0	3.2	G-protein coupled receptor 157 isoform X1 [Mus musculus]	3.2	7tm_1	PFAM: 7tm_1,
dd_Smed_v4_124_0	2.02245e-07	0.628252	0.49	0.246	0.00500556	0	0	tubulin alpha-1A chain [Mus musculus]	0	Tubulin,Tubulin_3,Tubulin_C	PFAM: Tubulin, Tubulin_C,
dd_Smed_v4_2017_0	1.82996e-06	0.620911	0.74	0.55	0.0452915	integrin, beta 1 (fibronectin receptor, beta polypeptide, antigen CD29 includes MDF2, MSK12) (ITGB1)A	4.46e-120	integrin beta-1 precursor [Mus musculus]	4.46e-120	EGF_2,I-EGF_1,Integrin_b_cyt,Integrin_beta,PSI_integrin	Human: integrin, beta 1 (fibronectin receptor, beta polypeptide, antigen CD29 includes MDF2, MSK12) (ITGB1)A
dd_Smed_v4_9030_0	2.22788e-05	0.620345	0.323	0.143	0.551401	collagen, type XVIII, alpha 1 (COL18A1)	6.17e-11	collagen alpha-1(XVIII) chain isoform X3 [Mus musculus]	6.17e-11	Collagen,Endostatin	Human: collagen, type XVIII, alpha 1 (COL18A1)
dd_Smed_v4_3012_0	4.06695e-06	0.619856	0.427	0.218	0.100657	thyroid hormone receptor, beta (THRB)	7.3e-55	thyroid hormone receptor beta isoform 2 [Mus musculus]	7.3e-55	Hormone_recep,zf-C4	Smed: Smed13647_V2 thyroid hormone receptor-1
dd_Smed_v4_1771_0	1.37708e-07	0.617689	0.323	0.115	0.00340826	proteasome (prosome, macropain) subunit, beta type, 1 (PSMB1)	4.1e-77	proteasome subunit beta type-1 [Mus musculus]	4.1e-77	Proteasome	Human: proteasome (prosome, macropain) subunit, beta type, 1 (PSMB1)
dd_Smed_v4_1307_0	7.22392e-07	0.617206	0.458	0.232	0.0178792	stromal cell-derived factor 2 (SDF2)	3.63e-62	stromal cell-derived factor 2 isoform 1 precursor [Mus musculus]	3.63e-62	MIR	Human: stromal cell-derived factor 2 (SDF2)
dd_Smed_v4_2443_0	6.52299e-06	0.613319	0.677	0.527	0.161444	talin 1 (TLN1)	0	talin-1 isoform X2 [Mus musculus]	0	FERM_M,FERM_N,FERM_f0,IRS,I_LWEQ,Talin_middle	Human: talin 1 (TLN1)
dd_Smed_v4_1023_0	6.20123e-05	0.612749	0.396	0.232	1	transmembrane emp24 protein transport domain containing 4 (TMED4)	6.42e-91	transmembrane emp24 domain-containing protein 4 precursor [Mus musculus]	6.42e-91	EMP24_GP25L	Human: transmembrane emp24 protein transport domain containing 4 (TMED4)
dd_Smed_v4_2433_0	2.67315e-05	0.608533	0.302	0.135	0.661605	0	0	0	0	Usp	PFAM: Usp,
dd_Smed_v4_1203_0	4.26331e-05	0.604446	0.635	0.481	1	histocompatibility (minor) 13 (HM13)	4.88e-90	minor histocompatibility antigen H13 isoform 2 [Mus musculus]	4.88e-90	Peptidase_A22B,Presenilin,RIC3,SPP	Human: histocompatibility (minor) 13 (HM13)
dd_Smed_v4_1387_0	7.58869e-06	0.602964	0.198	0.057	0.18782	SH3-domain GRB2-like endophilin B1 (SH3GLB1)	2.04e-57	endophilin-B1 isoform 7 [Mus musculus]	2.04e-57	BAR,BAR_2,BAR_3,DUF603	Human: SH3-domain GRB2-like endophilin B1 (SH3GLB1)
dd_Smed_v4_10575_0	8.29069e-05	0.60243	0.354	0.189	1	fasciculation and elongation protein zeta 1 (zygin I) (FEZ1)	1.7e-13	fasciculation and elongation protein zeta-1 isoform X1 [Mus musculus]	1.7e-13	FEZ	Human: fasciculation and elongation protein zeta 1 (zygin I) (FEZ1)
dd_Smed_v4_813_0	1.79679e-06	0.601895	0.812	0.696	0.0444705	ras homolog family member A (RHOA)	1.06e-114	transforming protein RhoA precursor [Mus musculus]	1.06e-114	Arf,GTP_EFTU,Gtr1_RagA,Ras,Roc,SRPRB	Human: ras homolog family member A (RHOA)
dd_Smed_v4_2373_0	0.000123476	0.598938	0.812	0.67	1	SOGA family member 3 (SOGA3)	3.45e-24	microtubule cross-linking factor 1 isoform X6 [Mus musculus]	3.45e-24	HALZ,KxDL,SOGA,TACC_C	Human: SOGA family member 3 (SOGA3)
dd_Smed_v4_2007_0	2.07013e-07	0.596497	0.271	0.08	0.00512357	proteasome (prosome, macropain) subunit, beta type, 5 (PSMB5)	0	0	0	0	0
dd_Smed_v4_2314_0	1.05844e-05	0.594961	0.344	0.158	0.261964	transmembrane emp24 domain trafficking protein 2 (TMED2)	4.91e-84	transmembrane emp24 domain-containing protein 2 precursor [Mus musculus]	4.91e-84	EMP24_GP25L,SdrD_B	Smed: EMP24
dd_Smed_v4_28398_0	2.29559e-11	0.588959	0.125	0	5.68159e-07	wingless-type MMTV integration site family, member 1 (WNT1)	3e-60	proto-oncogene Wnt-1 precursor [Mus musculus]	3e-60	wnt	Smed: wntP-1 (wntP-1)
dd_Smed_v4_14610_0	2.05508e-06	0.584421	0.312	0.123	0.0508632	potassium voltage-gated channel, Shab-related subfamily, member 1 (KCNB1)	8.37e-109	potassium voltage-gated channel subfamily B member 1 isoform X1 [Mus musculus]	8.37e-109	BTB_2,DUF202,Ion_trans,Ion_trans_2	Human: potassium voltage-gated channel, Shab-related subfamily, member 1 (KCNB1)
dd_Smed_v4_1740_0	2.13787e-05	0.582407	0.448	0.266	0.529123	translocation associated membrane protein 1 (TRAM1)	2.6e-93	translocating chain-associated membrane protein 1 [Mus musculus]	2.6e-93	TRAM1,TRAM_LAG1_CLN8	Human: translocation associated membrane protein 1 (TRAM1)
dd_Smed_v4_1764_0	0.000150834	0.580851	0.49	0.327	1	SEC24 family, member C (S. cerevisiae) (SEC24C)	0	protein transport protein Sec24C isoform X3 [Mus musculus]	0	Gelsolin,Sec23_BS,Sec23_helical,Sec23_trunk,zf-Sec23_Sec24	Human: SEC24 family, member C (S. cerevisiae) (SEC24C)
dd_Smed_v4_253_0	3.92396e-05	0.579134	0.51	0.33	0.971181	ATPase, H+ transporting, lysosomal 16kDa, V0 subunit c (ATP6V0C)	3.61e-64	V-type proton ATPase 16 kDa proteolipid subunit isoform b [Mus musculus]	3.61e-64	ATP-synt_C	Human: ATPase, H+ transporting, lysosomal 16kDa, V0 subunit c (ATP6V0C)
dd_Smed_v4_1574_6	1.50577e-05	0.578524	0.781	0.682	0.372678	#N/A	#N/A	#N/A	#N/A	#N/A	#N/A
dd_Smed_v4_1640_0	3.95551e-05	0.577544	0.427	0.246	0.978989	ATPase type 13A3 (ATP13A3)	0	probable cation-transporting ATPase 13A3 isoform 2 [Mus musculus]	0	Cation_ATPase,Cation_ATPase_C,Cation_ATPase_N,E1-E2_ATPase,Hydrolase,P5-ATPase	Human: ATPase type 13A3 (ATP13A3)
dd_Smed_v4_13475_0	1.53343e-07	0.576659	0.24	0.06	0.00379524	0	0	0	0	Innexin	PFAM: Innexin,
dd_Smed_v4_4942_0	3.72823e-05	0.574468	0.677	0.524	0.922737	procollagen-lysine, 2-oxoglutarate 5-dioxygenase 3 (PLOD3)	0	multifunctional procollagen lysine hydroxylase and glycosyltransferase LH3 precursor [Mus musculus]	0	Anp1	Human: procollagen-lysine, 2-oxoglutarate 5-dioxygenase 3 (PLOD3)
dd_Smed_v4_1961_0	1.99115e-05	0.56744	0.448	0.249	0.49281	archain 1 (ARCN1)	1.81e-170	coatomer subunit delta [Mus musculus]	1.81e-170	Adap_comp_sub,Clat_adaptor_s	Human: archain 1 (ARCN1)
dd_Smed_v4_1368_0	7.66366e-06	0.563484	0.25	0.089	0.189676	prefoldin subunit 2 (PFDN2)	4.27e-31	prefoldin subunit 2 isoform 1 [Mus musculus]	4.27e-31	DUF2935,Prefoldin_2,TolA	Human: prefoldin subunit 2 (PFDN2)
dd_Smed_v4_7365_0	3.61861e-07	0.559076	0.229	0.06	0.00895605	lysophosphatidylcholine acyltransferase 2 (LPCAT2)	6.37e-119	lysophosphatidylcholine acyltransferase 2 isoform a [Mus musculus]	6.37e-119	Acyltransferase,Corona_S2,EF-hand_1,EF-hand_6,EF-hand_7,EF-hand_8,EF-hand_9	Human: lysophosphatidylcholine acyltransferase 2 (LPCAT2)
dd_Smed_v4_668_0	0.000144134	0.558513	0.531	0.378	1	suppression of tumorigenicity 13 (colon carcinoma) (Hsp70 interacting protein) (ST13)	2.15e-51	hsc70-interacting protein [Mus musculus]	2.15e-51	HipN,STI1,TPR_1,TPR_11,TPR_16,TPR_17,TPR_19,TPR_2,TPR_8,TPR_9,XRN_N	Smed: Smed34297_V2 hypothetical protein
dd_Smed_v4_1361_0	4.79106e-05	0.553412	0.312	0.146	1	clathrin, light chain A (CLTA)	4.29e-18	clathrin light chain A isoform d [Mus musculus]	4.29e-18	Clathrin_lg_ch	Human: clathrin, light chain A (CLTA)
dd_Smed_v4_7288_0	2.7686e-05	0.552344	0.312	0.14	0.685229	0	0	0	0	L_lactis_ph-MCP	0
dd_Smed_v4_6200_0	6.61288e-06	0.548218	0.24	0.08	0.163669	0	0	0	0	EF-hand_6,Nuc_deoxyri_tr2,Nuc_deoxyrib_tr	0
dd_Smed_v4_4906_0	4.47886e-05	0.546109	0.333	0.163	1	protein disulfide isomerase family A, member 4 (PDIA4)	3.57e-130	protein disulfide-isomerase A4 isoform 2 precursor [Mus musculus]	3.57e-130	AhpC-TSA,Calsequestrin,Thioredoxin,Thioredoxin_2,Thioredoxin_6,Thioredoxin_7,Thioredoxin_8,Thioredoxin_9,TraF	Human: protein disulfide isomerase family A, member 4 (PDIA4)
dd_Smed_v4_5853_0	6.62727e-05	0.546042	0.198	0.069	1	0	0	0	0	Fib_alpha,bZIP_1,bZIP_2,bZIP_Maf	Smed: Smed03434_V2 cAMP responsive element binding protein-1
dd_Smed_v4_7610_0	2.40455e-05	0.539484	0.354	0.169	0.595125	PTPRF interacting protein, binding protein 1 (liprin beta 1) (PPFIBP1)	1.36e-59	liprin-beta-1 isoform X12 [Mus musculus]	1.36e-59	SAM_1,SAM_2,SAM_PNT	Human: PTPRF interacting protein, binding protein 1 (liprin beta 1) (PPFIBP1)
dd_Smed_v4_1228_0	0.000124264	0.53856	0.417	0.255	1	ribosomal protein S6 kinase, 70kDa, polypeptide 2 (RPS6KB2)	5.38e-88	ribosomal protein S6 kinase beta-2 [Mus musculus]	5.38e-88	Kinase-like,Pkinase,Pkinase_Tyr,Pkinase_fungal	Human: ribosomal protein S6 kinase, 70kDa, polypeptide 2 (RPS6KB2)
dd_Smed_v4_2784_0	8.15011e-05	0.532764	0.271	0.12	1	ras homolog family member A (RHOA)	3.43e-38	transforming protein RhoA precursor [Mus musculus]	3.43e-38	AAA_24,Arf,Gtr1_RagA,MMR_HSR1,Ras,Roc	Human: ras homolog family member A (RHOA)
dd_Smed_v4_959_0	1.75715e-05	0.532656	0.375	0.178	0.434895	ATPase, H+ transporting, lysosomal 70kDa, V1 subunit A (ATP6V1A)	0	V-type proton ATPase catalytic subunit A isoform X1 [Mus musculus]	0	ATP-synt_ab,ATP-synt_ab_N,ATP-synt_ab_Xtn	Human: ATPase, H+ transporting, lysosomal 70kDa, V1 subunit A (ATP6V1A)
dd_Smed_v4_4294_0	1.93846e-05	0.524761	0.26	0.103	0.479768	ras homolog family member B (RHOB)	1.55e-61	rho-related GTP-binding protein RhoB [Mus musculus]	1.55e-61	Arf,GTP_EFTU,Gtr1_RagA,MMR_HSR1,PduV-EutP,Ras,Roc,RsgA_GTPase	Human: ras homolog family member B (RHOB)
dd_Smed_v4_6576_0	2.6783e-05	0.524683	0.802	0.67	0.662878	leucine-rich repeats and immunoglobulin-like domains 2 (LRIG2)	1.93e-10	leucine-rich repeats and immunoglobulin-like domains protein 2 isoform X1 [Mus musculus]	1.93e-10	LRR_1,LRR_4,LRR_6,LRR_8	Human: leucine-rich repeats and immunoglobulin-like domains 2 (LRIG2)
dd_Smed_v4_7073_0	6.59237e-06	0.521137	0.271	0.1	0.163161	0	0.17	nephrin isoform X2 [Mus musculus]	0.17	C2-set_2,DUF2613,Ig_3	0
dd_Smed_v4_569_0	7.40194e-05	0.518216	0.448	0.258	1	0	2	selenoprotein S isoform 2 [Mus musculus]	2	FliJ,Selenoprotein_S	PFAM: Selenoprotein_S,
dd_Smed_v4_491_0	4.4867e-05	0.514988	0.292	0.129	1	RAB7A, member RAS oncogene family (RAB7A)	6.18e-117	ras-related protein Rab-7a [Mus musculus]	6.18e-117	AAA_16,AAA_22,AAA_24,AAA_5,AAA_7,ATP_bind_1,Arf,GTP_EFTU,Gtr1_RagA,MMR_HSR1,PduV-EutP,Ras,Roc,RsgA_GTPase,SRPRB,Septin,cobW	Human: RAB7A, member RAS oncogene family (RAB7A)
dd_Smed_v4_56_0	1.06565e-05	0.512246	0.948	0.954	0.263748	heat shock protein 90kDa alpha (cytosolic), class A member 1 (HSP90AA1)	0	heat shock protein HSP 90-alpha [Mus musculus]	0	HATPase_c,HATPase_c_3,HSP90	Human: heat shock protein 90kDa alpha (cytosolic), class A member 1 (HSP90AA1)
dd_Smed_v4_12587_0	5.48062e-08	0.509137	0.271	0.072	0.00135645	0	0	0	0	0	0
dd_Smed_v4_2481_0	1.24562e-05	0.501809	0.25	0.092	0.30829	proteasome (prosome, macropain) 26S subunit, non-ATPase, 2 (PSMD2)	0	26S proteasome non-ATPase regulatory subunit 2 isoform X1 [Mus musculus]	0	PC_rep,RPN1_C,RPN1_RPN2_N	Human: proteasome (prosome, macropain) 26S subunit, non-ATPase, 2 (PSMD2)
dd_Smed_v4_3044_0	1.33902e-06	0.499931	0.25	0.077	0.0331407	surfeit 4 (SURF4)	1.86e-65	surfeit locus protein 4 [Mus musculus]	1.86e-65	DoxX,SURF4	Human: surfeit 4 (SURF4)
dd_Smed_v4_2000_0	0.000120271	0.497099	0.333	0.169	1	0	1.8	myosin-13 [Mus musculus]	1.8	Alpha_L_fucos,BORCS7	0
dd_Smed_v4_13323_0	3.03492e-05	0.496383	0.167	0.046	0.751143	0	4.3	aquaporin-7 isoform X4 [Mus musculus]	4.3	0	0
dd_Smed_v4_1448_0	4.41368e-05	0.494662	0.292	0.126	1	0	4.39e-51	coatomer subunit zeta-1 isoform 2 [Mus musculus]	4.39e-51	Clat_adaptor_s	PFAM: Clat_adaptor_s,
dd_Smed_v4_2194_0	4.44609e-05	0.487632	0.26	0.106	1	synovial apoptosis inhibitor 1, synoviolin (SYVN1)	5.74e-146	E3 ubiquitin-protein ligase synoviolin isoform X1 [Mus musculus]	5.74e-146	Prok-RING_4,Zn_ribbon_17,zf-ANAPC11,zf-C3HC4,zf-C3HC4_2,zf-C3HC4_3,zf-RING_11,zf-RING_2,zf-RING_5,zf-RING_UBOX,zf-rbx1,zinc_ribbon_16	Human: synovial apoptosis inhibitor 1, synoviolin (SYVN1)
dd_Smed_v4_3196_0	4.41049e-05	0.486686	0.24	0.092	1	0	6.18e-24	cytosolic 5'-nucleotidase 3A isoform X1 [Mus musculus]	6.18e-24	UMPH-1	PFAM: UMPH-1,
dd_Smed_v4_1557_0	4.29383e-06	0.483771	0.208	0.06	0.106272	proteasome (prosome, macropain) subunit, alpha type, 3 (PSMA3)	4.05e-111	proteasome subunit alpha type-3 isoform X1 [Mus musculus]	4.05e-111	Proteasome,Proteasome_A_N	Human: proteasome (prosome, macropain) subunit, alpha type, 3 (PSMA3)
dd_Smed_v4_4374_0	8.2221e-05	0.483646	0.26	0.112	1	0	0	NEDD4-like E3 ubiquitin-protein ligase WWP2 isoform X1 [Mus musculus]	0	C2,HECT,WW	PFAM: HECT, WW, C2,
dd_Smed_v4_711_0	5.43565e-05	0.475147	0.99	0.911	1	myosin, heavy chain 1, skeletal muscle, adult (MYH1)	1.16e-87	myosin-2 [Mus musculus]	1.16e-87	ADIP,ATG16,CENP-F_leu_zip,Filament,FlaC_arch,GIT_CC,KASH_CCD,Myosin_tail_1	Human: myosin, heavy chain 1, skeletal muscle, adult (MYH1)
dd_Smed_v4_5284_0	2.96617e-08	0.473337	0.198	0.034	0.000734127	dynein, light chain, LC8-type 2 (DYNLL2)	3.04e-48	dynein light chain 2, cytoplasmic isoform X1 [Mus musculus]	3.04e-48	Dynein_light,PhageMin_Tail	Human: dynein, light chain, LC8-type 2 (DYNLL2)
dd_Smed_v4_10786_0	0.000127543	0.462409	0.271	0.12	1	0	0	0	0	0	0
dd_Smed_v4_1844_0	0.000122409	0.457083	0.312	0.155	1	bestrophin 3 (BEST3)	2.75e-46	bestrophin-3 isoform X5 [Mus musculus]	2.75e-46	Bestrophin	Human: bestrophin 3 (BEST3)
dd_Smed_v4_7183_0	3.53635e-05	0.451176	0.24	0.089	0.875248	0	1.42e-83	geranylgeranyl transferase type-2 subunit alpha [Mus musculus]	1.42e-83	LRR_4,LRR_8,LRR_9,PPTA	PFAM: PPTA, LRR_4,
dd_Smed_v4_2126_0	7.35369e-05	0.449758	0.333	0.163	1	0	4.67e-167	26S proteasome non-ATPase regulatory subunit 14 [Mus musculus]	4.67e-167	JAB,MitMem_reg,Prok-JAB	PFAM: JAB, MitMem_reg, Prok-JAB,
dd_Smed_v4_921_0	9.39535e-05	0.440435	0.271	0.115	1	xin actin-binding repeat containing 2 (XIRP2)	1.98e-19	xin actin-binding repeat-containing protein 2 isoform 1 [Mus musculus]	1.98e-19	LIM	Human: xin actin-binding repeat containing 2 (XIRP2)
dd_Smed_v4_9490_0	3.17923e-09	0.438187	0.135	0.009	7.86861e-05	docking protein 3 (DOK3)	1.78e-12	docking protein 2 isoform X3 [Mus musculus]	1.78e-12	IRS	Smed: Smed06730_V2 hypothetical protein
dd_Smed_v4_5539_0	1.39005e-05	0.437902	0.208	0.063	0.344038	chromosome 19 open reading frame 10 (C19orf10)	3.34e-14	myeloid-derived growth factor precursor [Mus musculus]	3.34e-14	UPF0556	Human: chromosome 19 open reading frame 10 (C19orf10)
dd_Smed_v4_8020_0	1.13836e-05	0.424013	0.146	0.032	0.281743	NAD kinase (NADK)	2.84e-57	NAD kinase isoform 2 [Mus musculus]	2.84e-57	NAD_kinase	Human: NAD kinase (NADK)
dd_Smed_v4_2500_0	9.78683e-05	0.422037	0.875	0.782	1	collagen, type IV, alpha 6 (COL4A6)B	4.92e-74	collagen alpha-6(IV) chain isoform X1 [Mus musculus]	4.92e-74	C4,Collagen	Human: collagen, type IV, alpha 6 (COL4A6)B
dd_Smed_v4_4928_0	0.000135775	0.420232	0.26	0.115	1	glycerol-3-phosphate dehydrogenase 2 (mitochondrial) (GPD2)	0	glycerol-3-phosphate dehydrogenase, mitochondrial precursor [Mus musculus]	0	DAO,DAO_C,EF-hand_1,EF-hand_6,EF-hand_7,EF-hand_8,FAD_binding_2,FAD_binding_3,FAD_oxidored,GIDA,Pyr_redox_2	Human: glycerol-3-phosphate dehydrogenase 2 (mitochondrial) (GPD2)
dd_Smed_v4_10855_0	2.90632e-07	0.410578	0.135	0.017	0.00719313	0	0	0	0	0	0
dd_Smed_v4_3071_0	9.05904e-06	0.382585	0.135	0.026	0.224211	0	1.07e-157	H(+)/Cl(-) exchange transporter 7 isoform 2 [Mus musculus]	1.07e-157	CBS,Voltage_CLC	PFAM: Voltage_CLC, CBS,
dd_Smed_v4_15214_0	0.000124165	0.374149	0.156	0.046	1	0	0.043	LHFPL tetraspan subfamily member 4 protein [Mus musculus]	0.043	L_HMGIC_fpl	PFAM: L_HGMIC_fpl,
dd_Smed_v4_10222_0	2.73933e-05	0.323385	0.115	0.02	0.677985	0	0.002	nuclear fragile X mental retardation-interacting protein 1 [Mus musculus]	0.002	0	Human: NUFIP1
dd_Smed_v4_8450_0	2.64572e-05	0.323068	0.115	0.02	0.654815	YTH domain family, member 1 (YTHDF1)	3.63e-45	YTH domain-containing family protein 1 [Mus musculus]	3.63e-45	PAM2,YTH	Human: YTH domain family, member 1 (YTHDF1)
dd_Smed_v4_640_0	1.27543e-07	0.321846	0.115	0.009	0.0031567	tubulin, beta 4B class IVb (TUBB4B)	6.69e-90	tubulin beta-4B chain [Mus musculus]	6.69e-90	Tubulin,Tubulin_2,Tubulin_3	Human: tubulin, beta 4B class IVb (TUBB4B)
dd_Smed_v4_12665_0	1.47137e-05	0.301875	0.146	0.032	0.364165	slit homolog 3 (Drosophila) (SLIT3)	3.25e-13	slit homolog 3 protein precursor [Mus musculus]	3.25e-13	LRR_1,LRR_4,LRR_8,LRR_9,OAD_gamma	Human: slit homolog 3 (Drosophila) (SLIT3)
dd_Smed_v4_18153_0	1.1598e-05	0.298741	0.115	0.017	0.28705	galanin receptor 2 (GALR2)	3.53e-22	galanin receptor type 2 [Mus musculus]	3.53e-22	7TM_GPCR_Srsx,7TM_GPCR_Srx,7tm_1	Human: galanin receptor 2 (GALR2)
dd_Smed_v4_753_0	6.93792e-05	0.275562	1	1	1	0	0	cytochrome c oxidase subunit I (mitochondrion) [Mus musculus]	0	COX1	Smed: isolate Sme12.15 cytochrome c oxidase subunit I (COI)
dd_Smed_v4_258_0	1.00883e-05	0.271495	1	1	0.249686	0	8.12e-48	NADH dehydrogenase subunit 1 (mitochondrion) [Mus musculus]	8.12e-48	NADHdh	Smed: Smed01154_V2 cytochrome c oxidase subunit III ; mitochondrial
dd_Smed_v4_12715_0	0.000148078	-0.439643	0.031	0.189	1	FERM, RhoGEF and pleckstrin domain protein 2 (FARP2)	1.02e-62	FERM, ARHGEF and pleckstrin domain-containing protein 2 [Mus musculus]	1.02e-62	FA,FERM_C,FERM_M,FERM_N,PH	Human: FERM, RhoGEF and pleckstrin domain protein 2 (FARP2)
dd_Smed_v4_9052_0	8.68386e-05	-0.445593	0.073	0.269	1	protein kinase, AMP-activated, gamma 1 non-catalytic subunit (PRKAG1)	8.09e-21	5'-AMP-activated protein kinase subunit gamma-2 isoform 2 [Mus musculus]	8.09e-21	CBS	Human: protein kinase, AMP-activated, gamma 1 non-catalytic subunit (PRKAG1)
dd_Smed_v4_11799_0	0.000110561	-0.445714	0.031	0.201	1	0	0.026	kinesin-like protein KIF26A isoform X2 [Mus musculus]	0.026	0	0
dd_Smed_v4_7660_0	5.0549e-05	-0.469383	0.042	0.232	1	ring finger protein 151 (RNF151)	5.45e-06	TNF receptor-associated factor 6 [Mus musculus]	5.45e-06	CASP_C,zf-C3HC4,zf-C3HC4_2,zf-C3HC4_3,zf-TRAF	Human: ring finger protein 151 (RNF151)
dd_Smed_v4_12583_0	0.000132366	-0.47715	0.062	0.241	1	arrestin, beta 2 (ARRB2)	8.95e-131	beta-arrestin-2 isoform b [Mus musculus]	8.95e-131	Arrestin_C,Arrestin_N	Human: arrestin, beta 2 (ARRB2)
dd_Smed_v4_4_1	7.497e-07	-0.483135	1	1	0.0185551	0	0	0	0	0	0
dd_Smed_v4_1032_0	0.000146279	-0.485514	0.521	0.719	1	cAMP responsive element binding protein 3-like 1 (CREB3L1)	1.85e-34	cyclic AMP-responsive element-binding protein 3-like protein 1 [Mus musculus]	1.85e-34	DUF4407,bZIP_1,bZIP_2,bZIP_Maf	Human: cAMP responsive element binding protein 3-like 1 (CREB3L1)
dd_Smed_v4_5647_0	6.66629e-05	-0.489804	0.083	0.284	1	actinin, alpha 1 (ACTN1)	0	alpha-actinin-2 [Mus musculus]	0	CAMSAP_CH,CH,EF-hand_1,EF-hand_6,EF-hand_7,EFhand_Ca_insen,Spectrin	Human: actinin, alpha 1 (ACTN1)
dd_Smed_v4_1867_0	0.000141481	-0.494782	0.094	0.281	1	iron-sulfur cluster scaffold homolog (E. coli) (ISCU)	1.44e-72	iron-sulfur cluster assembly enzyme ISCU, mitochondrial isoform 1 precursor [Mus musculus]	1.44e-72	0	Human: iron-sulfur cluster scaffold homolog (E. coli) (ISCU)
dd_Smed_v4_542_0	8.37029e-05	-0.497328	0.115	0.33	1	P450 (cytochrome) oxidoreductase (POR)	0	NADPH--cytochrome P450 reductase isoform X2 [Mus musculus]	0	DUF3764,FAD_binding_1,Flavodoxin_1,Flavodoxin_NdrI,NAD_binding_1	Human: P450 (cytochrome) oxidoreductase (POR)
dd_Smed_v4_1106_0	0.000105114	-0.497532	0.021	0.181	1	solute carrier family 1 (glial high affinity glutamate transporter), member 2 (SLC1A2)	7.72e-179	excitatory amino acid transporter 2 isoform 4 [Mus musculus]	7.72e-179	SDF	Human: solute carrier family 1 (glial high affinity glutamate transporter), member 2 (SLC1A2)
dd_Smed_v4_530_0	6.15258e-05	-0.509537	0.229	0.473	1	thiosulfate sulfurtransferase (rhodanese)-like domain containing 1 (TSTD1)	1.65e-16	thiosulfate sulfurtransferase/rhodanese-like domain-containing protein 3 [Mus musculus]	1.65e-16	Rhodanese	Human: thiosulfate sulfurtransferase (rhodanese)-like domain containing 1 (TSTD1)
dd_Smed_v4_11599_0	8.03034e-05	-0.513797	0.042	0.223	1	0	5.4	ATP-binding cassette sub-family C member 9 isoform c [Mus musculus]	5.4	CD225	0
dd_Smed_v4_2046_0	2.57496e-05	-0.52522	0.156	0.401	0.637303	methylmalonic aciduria (cobalamin deficiency) cblD type, with homocystinuria (MMADHC)	1.1e-38	cobalamin trafficking protein CblD isoform X4 [Mus musculus]	1.1e-38	ATP_Ca_trans_C,MMADHC	Human: methylmalonic aciduria (cobalamin deficiency) cblD type, with homocystinuria (MMADHC)
dd_Smed_v4_2109_0	0.000110346	-0.536161	0.281	0.513	1	solute carrier family 6 (neurotransmitter transporter, dopamine), member 3 (SLC6A3)	1.89e-152	sodium-dependent noradrenaline transporter isoform X1 [Mus musculus]	1.89e-152	SNF	Human: solute carrier family 6 (neurotransmitter transporter, dopamine), member 3 (SLC6A3)
dd_Smed_v4_2255_0	2.97917e-05	-0.537524	0.083	0.295	0.737346	methylmalonyl CoA mutase (MUT)	0	methylmalonyl-CoA mutase, mitochondrial precursor [Mus musculus]	0	B12-binding,MM_CoA_mutase	Human: methylmalonyl CoA mutase (MUT)
dd_Smed_v4_5011_0	8.59475e-06	-0.53887	0.094	0.321	0.21272	PAP associated domain containing 5 (PAPD5)	6.89e-107	terminal nucleotidyltransferase 4A isoform X1 [Mus musculus]	6.89e-107	NTP_transf_2,PAP_assoc,Polbeta	Human: PAP associated domain containing 5 (PAPD5)
dd_Smed_v4_15993_0	1.48394e-05	-0.540947	0.052	0.264	0.367274	0	0	0	0	SPC25	0
dd_Smed_v4_697_0	1.94876e-05	-0.547419	0.26	0.499	0.482318	SERPINE1 mRNA binding protein 1 (SERBP1)	2.5e-12	plasminogen activator inhibitor 1 RNA-binding protein isoform 4 [Mus musculus]	2.5e-12	HABP4_PAI-RBP1	Human: SERPINE1 mRNA binding protein 1 (SERBP1)
dd_Smed_v4_7_0	0.000125096	-0.550218	1	1	1	0	2.1e-10	protein transport protein sec31-like [Mus musculus]	2.1e-10	0	0
dd_Smed_v4_15865_0	3.65589e-05	-0.557029	0.094	0.309	0.904833	nuclear receptor subfamily 4, group A, member 1 (NR4A1)	1.51e-48	nuclear receptor subfamily 4 group A member 2 isoform X2 [Mus musculus]	1.51e-48	zf-C4	Human: nuclear receptor subfamily 4, group A, member 1 (NR4A1)
dd_Smed_v4_223_0	8.73982e-05	-0.567577	0.896	0.96	1	myosin, light chain 6B, alkali, smooth muscle and non-muscle (MYL6B)	4.95e-29	myosin light chain 6B [Mus musculus]	4.95e-29	EF-hand_1,EF-hand_6,EF-hand_7,EF-hand_8	Human: myosin, light chain 6B, alkali, smooth muscle and non-muscle (MYL6B)
dd_Smed_v4_2164_0	0.000131397	-0.573461	0.458	0.665	1	lethal giant larvae homolog 1 (Drosophila) (LLGL1)	6.69e-15	lethal(2) giant larvae protein homolog 1 isoform X3 [Mus musculus]	6.69e-15	ANAPC4_WD40,LLGL	Human: lethal giant larvae homolog 1 (Drosophila) (LLGL1)
dd_Smed_v4_4402_0	5.91518e-05	-0.580912	0.271	0.493	1	transmembrane protein 38A (TMEM38A)	7.23e-38	trimeric intracellular cation channel type A isoform 1 [Mus musculus]	7.23e-38	TRIC	Human: transmembrane protein 38A (TMEM38A)
dd_Smed_v4_10764_0	1.82367e-05	-0.582645	0.083	0.309	0.451357	ankyrin repeat domain 6 (ANKRD6)	1.39e-44	ankyrin repeat domain-containing protein 6 isoform X3 [Mus musculus]	1.39e-44	Ank,Ank_2,Ank_3,Ank_4,Ank_5,Baculo_LEF-11	Smed: diversin
dd_Smed_v4_10318_0	9.59535e-06	-0.583309	0.042	0.249	0.237485	LIM domain binding 3 (LDB3)	1.15e-38	PDZ and LIM domain protein 7 isoform X2 [Mus musculus]	1.15e-38	LIM,PDZ,PDZ_6	Human: LIM domain binding 3 (LDB3)
dd_Smed_v4_8456_0	4.7141e-05	-0.587599	0.083	0.292	1	0	0	0	0	Pox_A51	0
dd_Smed_v4_7732_0	2.42449e-05	-0.596886	0.177	0.427	0.60006	Rho GTPase activating protein 21 (ARHGAP21)	2.69e-35	rho GTPase-activating protein 21 isoform X2 [Mus musculus]	2.69e-35	GRASP55_65,PDZ,PDZ_2,PDZ_6,RhoGAP	Human: Rho GTPase activating protein 21 (ARHGAP21)
dd_Smed_v4_6501_0	5.55283e-06	-0.616381	0.104	0.364	0.137432	CD81 molecule (CD81)	1.47e-17	CD9 antigen [Mus musculus]	1.47e-17	Tetraspanin	Human: CD81 molecule (CD81)
dd_Smed_v4_6999_0	2.48371e-05	-0.618032	0.552	0.771	0.614718	0	2.95e-51	inactive tyrosine-protein kinase 7 isoform X4 [Mus musculus]	2.95e-51	I-set,Ig_2,Ig_3,Ig_4,Ig_6,Pkinase,Pkinase_Tyr,Receptor_2B4,V-set,ig	Smed: Ptk7
dd_Smed_v4_2554_0	6.97961e-07	-0.621201	0.604	0.845	0.0172745	smoothelin (SMTN)	2.64e-36	smoothelin-like protein 2 isoform X6 [Mus musculus]	2.64e-36	CAMSAP_CH,CH	Human: smoothelin (SMTN)
dd_Smed_v4_432_0	6.02441e-06	-0.622993	0.958	0.98	0.149104	myosin, heavy chain 6, cardiac muscle, alpha (MYH6)	0	myosin-6 isoform X2 [Mus musculus]	0	Apolipoprotein,DUF3450,DUF5082,Filament,IQ,Myosin_head,Myosin_tail_1,Spc7	Smed: clone M11 myosin heavy chain A (MhcA)
dd_Smed_v4_4849_0	6.82481e-06	-0.624476	0.323	0.596	0.168914	mitogen-activated protein kinase kinase kinase 5 (MAP3K5)	0	mitogen-activated protein kinase kinase kinase 5 [Mus musculus]	0	DUF4071,H-kinase_dim,Pkinase,Pkinase_Tyr,Pkinase_fungal,SAM_KSR1	Human: mitogen-activated protein kinase kinase kinase 5 (MAP3K5)
dd_Smed_v4_11543_0	2.40208e-07	-0.640073	0.031	0.292	0.00594514	0	3.38e-06	C-type lectin domain family 18 member A isoform X9 [Mus musculus]	3.38e-06	CAP,ShK	PFAM: CAP, ShK,
dd_Smed_v4_7667_0	1.20478e-05	-0.641978	0.156	0.393	0.298183	0	0.037	A-kinase anchor protein 1, mitochondrial [Mus musculus]	0.037	KH_1,TUDOR	PFAM: TUDOR, KH_3, KH_1,
dd_Smed_v4_1402_0	3.91202e-05	-0.64445	0.292	0.542	0.968226	0	5.08e-123	triosephosphate isomerase [Mus musculus]	5.08e-123	TIM	PFAM: TIM,
dd_Smed_v4_3814_1	2.79985e-05	-0.648346	0.302	0.536	0.692962	inositol 1,4,5-trisphosphate receptor, type 3 (ITPR3)	2.54e-58	inositol 1,4,5-trisphosphate receptor type 3 [Mus musculus]	2.54e-58	ATG22,Ins145_P3_rec,Ion_trans,MIR,RIH_assoc,RYDR_ITPR,Vps8	Human: inositol 1,4,5-trisphosphate receptor, type 3 (ITPR3)
dd_Smed_v4_19192_0	1.52778e-05	-0.660403	0.031	0.223	0.378125	0	3.8	zinc-finger protein 80-like [Mus musculus]	3.8	0	0
dd_Smed_v4_9630_0	5.58269e-06	-0.660434	0.042	0.261	0.138172	kinase D-interacting substrate, 220kDa (KIDINS220)	1.23e-10	kinase D-interacting substrate of 220 kDa isoform X12 [Mus musculus]	1.23e-10	0	Human: kinase D-interacting substrate, 220kDa (KIDINS220)
dd_Smed_v4_7210_0	1.62493e-05	-0.661184	0.094	0.304	0.40217	frizzled family receptor 4 (FZD4)	2.06e-149	frizzled-4 precursor [Mus musculus]	2.06e-149	Frizzled,Fz	Human: frizzled family receptor 4 (FZD4)
dd_Smed_v4_7273_0	1.82722e-05	-0.665642	0.156	0.393	0.452238	RAS-like, estrogen-regulated, growth inhibitor (RERG)	2.87e-39	ras-related and estrogen-regulated growth inhibitor isoform a [Mus musculus]	2.87e-39	Arf,GTP_EFTU,Ras,Roc	Smed: rerg (rerg)
dd_Smed_v4_7422_0	4.66399e-06	-0.671692	0.219	0.481	0.115434	neural cell adhesion molecule 1 (NCAM1)	5.7e-08	neural cell adhesion molecule 1 isoform X22 [Mus musculus]	5.7e-08	I-set,Ig_2,Ig_3,SusF_SusE,V-set,fn3,ig	Human: neural cell adhesion molecule 1 (NCAM1)
dd_Smed_v4_3418_0	4.1758e-06	-0.673268	0.167	0.438	0.103351	0	0.84	nebulin isoform X40 [Mus musculus]	0.84	0	0
dd_Smed_v4_4389_0	5.20761e-06	-0.681833	0.177	0.441	0.128888	solute carrier family 12 (potassium/chloride transporter), member 5 (SLC12A5)	0	solute carrier family 12 member 5 isoform 1 [Mus musculus]	0	AA_permease,AA_permease_2,SLC12	Human: solute carrier family 12 (potassium/chloride transporter), member 5 (SLC12A5)
dd_Smed_v4_3719_0	5.56854e-06	-0.692177	0.292	0.559	0.137821	F-box and leucine-rich repeat protein 20 (FBXL20)	4.95e-11	F-box/LRR-repeat protein 20 isoform X1 [Mus musculus]	4.95e-11	F-box,F-box-like,F-box-like_2,F-box_4,LRR_6,LRR_9	Human: F-box and leucine-rich repeat protein 20 (FBXL20)
dd_Smed_v4_3057_0	7.99472e-07	-0.693577	0.062	0.321	0.0197869	UDP-glucose pyrophosphorylase 2 (UGP2)	0	UTP--glucose-1-phosphate uridylyltransferase isoform 1 [Mus musculus]	0	UDPGP	Human: UDP-glucose pyrophosphorylase 2 (UGP2)
dd_Smed_v4_5208_0	6.32165e-06	-0.695167	0.125	0.358	0.156461	GEM interacting protein (GMIP)	2.71e-23	GEM-interacting protein isoform X3 [Mus musculus]	2.71e-23	RhoGAP	Human: GEM interacting protein (GMIP)
dd_Smed_v4_3240_0	1.01337e-05	-0.702112	0.188	0.421	0.250809	0	3.43e-05	immunoglobulin superfamily member 10 isoform X1 [Mus musculus]	3.43e-05	I-set,Ig_2,Ig_3,Ig_6,Izumo-Ig,V-set,ig	PFAM: Ig_2, Ig_3, I-set, V-set,
dd_Smed_v4_3391_0	3.55549e-07	-0.704624	0.396	0.691	0.00879984	nephrosis 1, congenital, Finnish type (nephrin) (NPHS1)	1.1e-09	nephrin isoform X2 [Mus musculus]	1.1e-09	C2-set_2,I-set,Ig_2,Ig_3,Ig_C17orf99,TMEM154,V-set,ig	Human: nephrosis 1, congenital, Finnish type (nephrin) (NPHS1)
dd_Smed_v4_7331_0	8.04103e-07	-0.704677	0.031	0.266	0.0199015	0	4.79e-92	erythrocyte band 7 integral membrane protein [Mus musculus]	4.79e-92	Band_7,Band_7_1	PFAM: Band_7,
dd_Smed_v4_8431_0	1.83707e-06	-0.706291	0.156	0.43	0.0454675	poly(rC) binding protein 2 (PCBP2)5	2.32e-61	poly(rC)-binding protein 2 isoform X22 [Mus musculus]	2.32e-61	KH_1,KH_2,KH_4,KH_5,MOEP19	Human: poly(rC) binding protein 2 (PCBP2)5
dd_Smed_v4_1752_0	6.8814e-06	-0.707089	0.531	0.731	0.170315	calpain 3, (p94) (CAPN3)	0	calpain-9 [Mus musculus]	0	Calpain_III,EF-hand_1,EF-hand_5,EF-hand_6,EF-hand_7,EF-hand_8,Peptidase_C2	Human: calpain 3, (p94) (CAPN3)
dd_Smed_v4_7334_0	1.31522e-06	-0.711305	0.052	0.301	0.0325516	poly(rC) binding protein 3 (PCBP3)	1.04e-55	poly(rC)-binding protein 3 isoform X3 [Mus musculus]	1.04e-55	KH_1,KH_2,KH_4,KH_5,MOEP19	Human: poly(rC) binding protein 3 (PCBP3)
dd_Smed_v4_12679_0	1.3271e-07	-0.721219	0.365	0.688	0.00328456	kinesin family member 26B (KIF26B)	1.47e-45	kinesin-like protein KIF26A isoform X2 [Mus musculus]	1.47e-45	Kinesin	Human: kinesin family member 26B (KIF26B)
dd_Smed_v4_537_0	0.000125814	-0.723086	0.312	0.553	1	LIM domain and actin binding 1 (LIMA1)	1.27e-12	LIM domain and actin-binding protein 1 isoform a [Mus musculus]	1.27e-12	LIM,zf-MYND	Human: LIM domain and actin binding 1 (LIMA1)
dd_Smed_v4_7012_0	3.39051e-06	-0.725008	0.396	0.63	0.0839151	v-erb-a erythroblastic leukemia viral oncogene homolog 4 (avian) (ERBB4)JM-a/CVT-2	2.09e-72	receptor tyrosine-protein kinase erbB-4 precursor [Mus musculus]	2.09e-72	Furin-like,GF_recep_IV,Pkinase,Pkinase_Tyr,Recep_L_domain	Human: v-erb-a erythroblastic leukemia viral oncogene homolog 4 (avian) (ERBB4)JM-a/CVT-2
dd_Smed_v4_9632_0	3.21037e-06	-0.728034	0.062	0.287	0.0794566	mitogen-activated protein kinase 3 (MAPK3)	0	mitogen-activated protein kinase 1 [Mus musculus]	0	APH,Haspin_kinase,Kdo,Pkinase,Pkinase_Tyr	Human: mitogen-activated protein kinase 3 (MAPK3)
dd_Smed_v4_7763_0	6.64446e-06	-0.731279	0.042	0.255	0.16445	hypoxanthine phosphoribosyltransferase 1 (HPRT1)	5.81e-85	hypoxanthine-guanine phosphoribosyltransferase [Mus musculus]	5.81e-85	PRTase_2,Pribosyltran,UPRTase	Smed: Smed04428_V2 hypoxanthine guanine phosphoribosyltransferase-1
dd_Smed_v4_9539_0	1.29805e-07	-0.745239	0.042	0.307	0.00321268	0	6	stimulator of interferon genes protein isoform X1 [Mus musculus]	6	Claudin_2,DUF996,L_HMGIC_fpl,PGG,PMP22_Claudin	PFAM: Claudin_2, PMP22_Claudin,
dd_Smed_v4_12768_0	3.07463e-07	-0.745863	0.031	0.287	0.00760972	suppressor of cytokine signaling 7 (SOCS7)	1.43e-42	suppressor of cytokine signaling 7 isoform X2 [Mus musculus]	1.43e-42	SH2,SOCS_box	Human: suppressor of cytokine signaling 7 (SOCS7)
dd_Smed_v4_13861_0	9.3839e-08	-0.752947	0.115	0.413	0.00232252	gamma-aminobutyric acid (GABA) A receptor, gamma 3 (GABRG3)	3.67e-11	gamma-aminobutyric acid receptor subunit gamma-3 isoform X1 [Mus musculus]	3.67e-11	Neur_chan_LBD	Human: gamma-aminobutyric acid (GABA) A receptor, gamma 3 (GABRG3)
dd_Smed_v4_9324_0	2.684e-06	-0.756993	0.156	0.427	0.0664291	phospholipase C, beta 4 (PLCB4)	0	1-phosphatidylinositol 4,5-bisphosphate phosphodiesterase beta-4 isoform X2 [Mus musculus]	0	DUF1154,EF-hand_like,PH_14,PI-PLC-X,PI-PLC-Y	Smed: rictor
dd_Smed_v4_8138_0	1.04025e-05	-0.757093	0.052	0.266	0.257462	potassium large conductance calcium-activated channel, subfamily M, alpha member 1 (KCNMA1)	0	calcium-activated potassium channel subunit alpha-1 isoform 22 [Mus musculus]	0	BK_channel_a,Ion_trans,Ion_trans_2	Human: potassium large conductance calcium-activated channel, subfamily M, alpha member 1 (KCNMA1)
dd_Smed_v4_1742_0	1.94138e-07	-0.769712	0.281	0.607	0.00480492	phosphoglycerate mutase 2 (muscle) (PGAM2)	6.81e-87	phosphoglycerate mutase 1 [Mus musculus]	6.81e-87	His_Phos_1	Human: phosphoglycerate mutase 2 (muscle) (PGAM2)
dd_Smed_v4_1693_0	3.91024e-07	-0.799831	0.521	0.765	0.00967783	0	0.16	thrombospondin-3 isoform X1 [Mus musculus]	0.16	Binary_toxB,Excalibur,TSP_3	PFAM: TSP_3,
dd_Smed_v4_1040_0	9.10967e-08	-0.810432	0.115	0.418	0.00225464	0	1.7	protein scribble homolog isoform 3 [Mus musculus]	1.7	DUF3421	PFAM: DUF3421,
dd_Smed_v4_451_0	1.20209e-06	-0.81084	0.052	0.292	0.0297517	0	0	0	0	DUF3558,HJURP_mid,PDDEXK_10,Spindle_Spc25	PFAM: DUF1626,
dd_Smed_v4_11887_0	2.07133e-08	-0.82054	0.094	0.421	0.000512655	synaptopodin 2-like (SYNPO2L)	4.2e-08	synaptopodin 2-like protein isoform 1 [Mus musculus]	4.2e-08	PDZ,PDZ_2	Human: synaptopodin 2-like (SYNPO2L)
dd_Smed_v4_8860_0	6.19792e-07	-0.826753	0.271	0.539	0.0153398	kinesin family member 26A (KIF26A)	2.1e-47	kinesin-like protein KIF26A isoform X2 [Mus musculus]	2.1e-47	Kinesin,Microtub_bd	Human: kinesin family member 26A (KIF26A)
dd_Smed_v4_6251_0	5.0239e-08	-0.82721	0.052	0.327	0.00124342	protocadherin 1 (PCDH1)	2.01e-68	protocadherin-1 precursor [Mus musculus]	2.01e-68	Cadherin,Cadherin_2,Cadherin_3	Human: protocadherin 1 (PCDH1)
dd_Smed_v4_10527_0	1.28804e-08	-0.837844	0.135	0.47	0.00031879	0	0	0	0	0	0
dd_Smed_v4_15085_0	8.95731e-07	-0.846191	0.156	0.427	0.0221693	hydrogen voltage-gated channel 1 (HVCN1)	2.36e-11	voltage-gated hydrogen channel 1 isoform X2 [Mus musculus]	2.36e-11	Ion_trans	Human: hydrogen voltage-gated channel 1 (HVCN1)
dd_Smed_v4_2618_0	3.45747e-08	-0.848114	0.26	0.582	0.000855725	neuron navigator 2 (NAV2)	5.33e-131	neuron navigator 2 isoform X40 [Mus musculus]	5.33e-131	AAA,AAA_14,AAA_16,AAA_18,AAA_19,AAA_22,AAA_25,AAA_33,AAA_5,AAA_7,DUF4201,IstB_IS21,NACHT,PhoH,RNA_helicase,ResIII	Human: neuron navigator 2 (NAV2)
dd_Smed_v4_5753_0	6.63953e-06	-0.857587	0.083	0.312	0.164328	DnaJ (Hsp40) homolog, subfamily C, member 27 (DNAJC27)	1.06e-23	dnaJ homolog subfamily C member 27 [Mus musculus]	1.06e-23	Arf,DLIC,Gtr1_RagA,PduV-EutP,Ras,Roc	Human: DnaJ (Hsp40) homolog, subfamily C, member 27 (DNAJC27)
dd_Smed_v4_6585_0	2.00125e-07	-0.88439	0.042	0.312	0.00495309	tenascin XB (TNXB)XB	5.18e-20	tenascin-X isoform X2 [Mus musculus]	5.18e-20	EGF_3,I-set,Ig_3,ig	Human: tenascin XB (TNXB)XB
dd_Smed_v4_467_0	1.43771e-08	-0.884843	0.719	0.822	0.000355833	malate dehydrogenase 1, NAD (soluble) (MDH1)	2.4e-139	malate dehydrogenase, cytoplasmic isoform Mdh1 [Mus musculus]	2.4e-139	Ldh_1_C,Ldh_1_N	Human: malate dehydrogenase 1, NAD (soluble) (MDH1)
dd_Smed_v4_2265_0	3.6085e-09	-0.900839	0.646	0.868	8.93103e-05	0	1.21e-100	endoplasmin precursor [Mus musculus]	1.21e-100	HATPase_c,HSP90	PFAM: HATPase_c,
dd_Smed_v4_6976_0	2.1588e-09	-0.926037	0.312	0.653	5.34302e-05	phosphodiesterase 2A, cGMP-stimulated (PDE2A)	0	cGMP-dependent 3',5'-cyclic phosphodiesterase isoform X3 [Mus musculus]	0	DUF2704,GAF,GAF_2,GAF_3,PDEase_I	Human: phosphodiesterase 2A, cGMP-stimulated (PDE2A)
dd_Smed_v4_10522_0	5.79398e-08	-0.93394	0.188	0.496	0.00143401	sodium channel, non-voltage-gated 1, beta subunit (SCNN1B)	6.83e-08	amiloride-sensitive sodium channel subunit alpha isoform X1 [Mus musculus]	6.83e-08	ASC	Human: sodium channel, non-voltage-gated 1, beta subunit (SCNN1B)
dd_Smed_v4_3498_0	2.92712e-09	-0.965439	0.083	0.41	7.24462e-05	0	4.7	LIM and senescent cell antigen-like-containing domain protein 2 isoform X2 [Mus musculus]	4.7	ShK	0
dd_Smed_v4_1772_0	5.19404e-11	-1.02494	0.573	0.877	1.28552e-06	ATPase, Ca++ transporting, cardiac muscle, slow twitch 2 (ATP2A2)b	0	sarcoplasmic/endoplasmic reticulum calcium ATPase 2 isoform a [Mus musculus]	0	Cation_ATPase,Cation_ATPase_C,Cation_ATPase_N,E1-E2_ATPase,HAD,Hydrolase,Hydrolase_3	Human: ATPase, Ca++ transporting, cardiac muscle, slow twitch 2 (ATP2A2)b
dd_Smed_v4_4193_0	3.21393e-11	-1.03894	0.156	0.542	7.95448e-07	supervillin (SVIL)	1.52e-151	supervillin isoform X17 [Mus musculus]	1.52e-151	Gelsolin,VHP	Human: supervillin (SVIL)
dd_Smed_v4_2911_0	1.6096e-12	-1.04215	0.062	0.484	3.98377e-08	N-myc downstream regulated 1 (NDRG1)	4.29e-29	protein NDRG1 [Mus musculus]	4.29e-29	Hydrolase_4,Ndr	Human: N-myc downstream regulated 1 (NDRG1)
dd_Smed_v4_3385_0	4.59433e-09	-1.04831	0.135	0.464	0.00011371	0	7.2e-17	LIM domain-binding protein 3 isoform X3 [Mus musculus]	7.2e-17	0	PFAM: LIM,
dd_Smed_v4_196_0	5.55648e-09	-1.08521	0.49	0.745	0.000137523	phosphoenolpyruvate carboxykinase 2 (mitochondrial) (PCK2)	0	phosphoenolpyruvate carboxykinase [GTP], mitochondrial [Mus musculus]	0	PEPCK_GTP,PEPCK_N	Human: phosphoenolpyruvate carboxykinase 2 (mitochondrial) (PCK2)
dd_Smed_v4_5496_0	1.89198e-10	-1.1089	0.135	0.499	4.68266e-06	filamin C, gamma (FLNC)	0	filamin-C isoform X1 [Mus musculus]	0	Big_3_5,CAMSAP_CH,CH,CH_2,Filamin,Y_Y_Y,YtkA	Human: filamin C, gamma (FLNC)
dd_Smed_v4_3230_0	2.46232e-09	-1.14822	0.125	0.458	6.09425e-05	glyoxylate reductase/hydroxypyruvate reductase (GRHPR)	4.18e-99	glyoxylate reductase/hydroxypyruvate reductase isoform 1 [Mus musculus]	4.18e-99	2-Hacid_dh,2-Hacid_dh_C,AdoHcyase_NAD,F420_oxidored,NAD_binding_2,NAD_binding_7	Human: glyoxylate reductase/hydroxypyruvate reductase (GRHPR)
dd_Smed_v4_8832_0	3.11969e-10	-1.23451	0.469	0.794	7.72124e-06	secreted frizzled-related protein 5 (SFRP5)	4.27e-36	secreted frizzled-related protein 5 precursor [Mus musculus]	4.27e-36	Fz,TIMP	Smed: secreted frizzled related protein 2
dd_Smed_v4_703_0	4.72978e-13	-1.28399	0.458	0.788	1.17062e-08	deoxyhypusine hydroxylase/monooxygenase (DOHH)	9.15e-72	deoxyhypusine hydroxylase [Mus musculus]	9.15e-72	HEAT,HEAT_2,HEAT_PBS	Human: deoxyhypusine hydroxylase/monooxygenase (DOHH)
