# Supplementary material for: egal-1 and microtubules promote regeneration polarity in planarians
Source: Development. 2025 Oct 16;152(20):dev204668. doi: 10.1242/dev.204668 (PMC12579938; doi:10.1242/dev.204668)
Supplement: Table S2. Bulk RNA-seq dataset from Scimone et al. (2017) showing genes downregulated in myoD RNAi animals at 6 hpa and 24 hpa after filtering for genes upregulated in control animals at 6 hpa and 24 hpa relative to 0 hpa. [file develop-152-204668-TableS2.xlsx]

## Sheet: 6hpa control vs. myoD RNAi
Table 2: Genes downregulated in myoD RNAi bulk RNA sequencing dataset compared to 6 hpa and 24 hpa
6hpa control vs. myoD RNAi
dd_ID	baseMean	log2FoldChange	lfcSE	pvalue	padj	Best Human Blast hit	E-value	Mouse Blast	E-value	Smed.annotation	Pfam
dd_Smed_v4_10216_0	135.128	-1.14231	0.17467	2.82236e-12	NA	snail family zinc finger 2 (SNAI2)	6.36e-53	zinc finger protein SNAI2	4.37e-53	snail-1	zf-AN1,zf-C2H2,zf-C2H2_4,zf-C2H2_6,zf-C2H2_jaz,zf-C2HE,zf-H2C2_2,zf-H2C2_5,zf-met
dd_Smed_v4_4939_0	69.7114	-0.669986	0.266298	0.00036814	NA	0	0	0	0	0	0
dd_Smed_v4_5962_0	151.075	-0.645704	0.170013	5.81829e-06	0.00149939	RAB10, member RAS oncogene family (RAB10)	8.09e-24	ras-related protein Rab-10	6.84e-24	Rab-39	AAA_7,Arf,Gtr1_RagA,Ras,Roc,Septin
dd_Smed_v4_10685_0	113.905	-0.522065	0.217225	0.000505916	NA	zinc finger MYM-type protein 3 isoform X1 [Homo sapiens]	9.5	0	0	0	SH2,SOCS_box
dd_Smed_v4_8302_0	789.403	-0.504947	0.107391	1.15249e-07	5.75253e-05	0	0	actin-binding LIM protein 3 isoform X5	9.6	0	PORR,Sec34
dd_Smed_v4_5390_0	237.49	-0.504909	0.150983	3.20845e-05	0.0050313	0	0	0	0	0	SUR7
dd_Smed_v4_3257_0	369.635	-0.406366	0.145773	0.000191498	0.0191512	0	0	0	0	X1.C.D3.1	0
dd_Smed_v4_7811_0	2182.68	-0.402513	0.0858454	1.28442e-07	5.8319e-05	collagen, type IV, alpha 2 (COL4A2)	1.91e-56	collagen alpha-2(IV) chain precursor	2.84e-58	collagen_4-5	C4,Collagen
dd_Smed_v4_1531_0	1326.91	-0.343582	0.0965943	1.64452e-05	0.00295858	Bardet-Biedl syndrome 12 protein isoform X1 [Homo sapiens]	1.2	Bardet-Biedl syndrome 12 protein homolog isoform X2	0.14	X1.A5.1	0
dd_Smed_v4_7188_0	216.527	-0.332345	0.164427	0.00131659	0.0713277	glucosamine-phosphate N-acetyltransferase 1 (GNPNAT1)	1.4e-28	glucosamine 6-phosphate N-acetyltransferase isoform X1	4.28e-28	0	Acetyltransf_1,Acetyltransf_10,Acetyltransf_4,Acetyltransf_7,Mannosyl_trans2
dd_Smed_v4_9410_0	641.077	-0.320613	0.120384	0.000297617	0.025798	early growth response 1 (EGR1)	2.96e-28	early growth response protein 3 isoform 3	2.09e-28	early_growth_response-4	zf-C2H2,zf-C2H2_4,zf-C2H2_jaz,zf-H2C2_2
dd_Smed_v4_13105_0	242.717	-0.319192	0.16281	0.00149583	0.0776533	family with sequence similarity 188, member B (FAM188B)	6.21e-37	probable ubiquitin carboxyl-terminal hydrolase MINDY-4 isoform 1	4.8e-40	0	DUF4205
dd_Smed_v4_9273_0	1221.01	-0.317434	0.124301	0.000393492	0.0305036	early growth response 4 (EGR4)	1.24e-31	early growth response protein 4	6.57e-32	early_growth_response-2	zf-C2H2,zf-C2H2_4,zf-C2H2_jaz,zf-H2C2_2,zf-met
dd_Smed_v4_12472_0	1151.64	-0.316161	0.108654	0.000142737	0.0160117	delta-like 4 (Drosophila) (DLL4)	8.95e-15	protein jagged-2 isoform X2	8.09e-15	slit1	DSL,MG2,MG3,MG4
dd_Smed_v4_7607_0	340.06	-0.315726	0.149845	0.00113917	0.0646614	inhibin, beta E (INHBE)	6.07e-11	inhibin beta E chain preproprotein	2.75e-11	inhibin-1	TGF_beta
dd_Smed_v4_4944_0	1367.88	-0.307029	0.120983	0.000420853	0.0321027	0	0.000125	sorcin isoform 1	0.000259	0	Caleosin,EF-hand_1,EF-hand_4,EF-hand_5,EF-hand_6,EF-hand_7,EF-hand_8
dd_Smed_v4_8483_0	796.184	-0.289034	0.0974143	0.00012948	0.0146976	0	1.8e-06	transcription factor SOX-6 isoform X5	1.49e-06	SOXP-2	HMG_box,MATalpha_HMGbox
dd_Smed_v4_4619_0	918.341	-0.2481	0.114593	0.00114607	0.0646614	dual specificity phosphatase 10 (DUSP10)	6.77e-39	dual specificity protein phosphatase 10 isoform X1	5.83e-40	0	DSPc,DUF3969,Init_tRNA_PT,Rhodanese,Y_phosphatase
dd_Smed_v4_4279_0	548.767	-0.244633	0.121679	0.00159031	0.0818517	0	0	0	0	X1.A2.3	0
dd_Smed_v4_9444_0	237.579	-0.20831	0.242004	0.00688551	0.190853	high mobility group 20A (HMG20A)	5.6	0	0	0	ER
dd_Smed_v4_4012_0	1121.65	-0.195444	0.0932774	0.0016351	0.082929	pim-1 oncogene (PIM1)	3.85e-77	serine/threonine-protein kinase pim-1 isoform 1	1.06e-76	pim-1	APH,Kdo,Kinase-like,Pkinase,Pkinase_Tyr,Pkinase_fungal
dd_Smed_v4_9546_0	657.011	-0.187826	0.133746	0.00518141	0.164683	wntless homolog (Drosophila) (WLS)	1.41e-110	protein wntless homolog isoform 2 precursor	7.51e-111	Evi/Wls	MIG-14_Wnt-bd
dd_Smed_v4_1778_0	1298.23	-0.186987	0.0923157	0.00198078	0.0934549	0	0	0	0	0	MOLO1,TPM_phosphatase
dd_Smed_v4_4154_0	2383.22	-0.186903	0.0829392	0.00122005	0.0669345	glypican 4 (GPC4)	3.83e-25	glypican-1 precursor	2.41e-25	glypican-1	Glypican
dd_Smed_v4_6259_0	1816.31	-0.180052	0.0895832	0.00216985	0.0985213	0	1.13e-53	junctophilin-3	5.11e-54	0	MORN
dd_Smed_v4_4088_0	661.876	-0.17319	0.123266	0.00567253	0.171707	0	0	0	0	0	0
dd_Smed_v4_1131_0	5913.22	-0.153884	0.0735389	0.00224653	0.0991696	moesin (MSN)	4.04e-140	radixin isoform a	1.25e-139	FERM_domain_containing-1	ERM,FERM_C,FERM_M,FERM_N
dd_Smed_v4_1301_0	11860.9	-0.152716	0.0681665	0.00169824	0.0856757	microtubule-associated protein 1S isoform 2 [Homo sapiens]	6.74e-07	microtubule-associated protein 1A isoform X1	1.04e-06	0	0
dd_Smed_v4_2000_0	1308.46	-0.151964	0.107668	0.00685355	0.190521			myosin-13	1.8	0	Alpha_L_fucos,BORCS7
dd_Smed_v4_7031_0	1623.37	-0.143502	0.114734	0.00858493	0.217128	0	0	0	0	0	0
dd_Smed_v4_5853_0	554.671	-0.140591	0.174764	0.0108335	0.247715	0	0	0	0	cAMP_responsive_element_binding_protein-1	Fib_alpha,bZIP_1,bZIP_2,bZIP_Maf
dd_Smed_v4_421_0	2586.67	-0.138946	0.0770503	0.00439109	0.150608	heat shock 10kDa protein 1 (chaperonin 10) (HSPE1)	7.51e-38	10 kDa heat shock protein, mitochondrial	9.61e-39	0	Cpn10
dd_Smed_v4_9416_0	471.545	-0.131415	0.170828	0.0120904	0.262005	FYN oncogene related to SRC, FGR, YES (FYN)	1.53e-177	tyrosine-protein kinase Fyn isoform X3	4.05e-178	hypothetical_protein_Smed-abl-1	APH,Pkinase,Pkinase_Tyr,SH2,SH3_1,SH3_10,SH3_2,SH3_3,SH3_9
dd_Smed_v4_3441_0	629.871	-0.114329	0.154904	0.0146443	0.29477	calmodulin 1 (phosphorylase kinase, delta) (CALM1)	4.3e-22	calmodulin-1 isoform 2	3.8e-22	slc25a-7	EF-hand_1,EF-hand_11,EF-hand_4,EF-hand_5,EF-hand_6,EF-hand_7,EF-hand_8,EF-hand_9,EMG1,SPARC_Ca_bdg
dd_Smed_v4_4789_0	4501.89	-0.113327	0.0889928	0.0128885	0.269946	notch 1 (NOTCH1)	1.95e-30	neurogenic locus notch homolog protein 1 precursor	6.74e-31	Phred-1	EGF,Laminin_G_1,Laminin_G_2,Laminin_G_3,Nup160,WD40,WD40_like
dd_Smed_v4_10716_0	304.471	-0.112813	0.236904	0.0127183	0.269946	notch 1 (NOTCH1)	1.41e-56	neurogenic locus notch homolog protein 1 precursor	1.51e-55	hypothetical_protein	EGF,EGF_2,EGF_CA,FXa_inhibition,Plasmod_Pvs28,cEGF,hEGF
dd_Smed_v4_2051_0	1163.32	-0.1119	0.105953	0.015007	0.299982	signal sequence receptor, delta (SSR4)	2.9e-32	translocon-associated protein subunit delta isoform 1 precursor	1.54e-33	translocon_associated_protein_subunit_delta	TRAP-delta
dd_Smed_v4_2844_0	1413.72	-0.104008	0.0941933	0.0169544	0.320755	ring finger protein 38 (RNF38)5	1.22e-22	E3 ubiquitin-protein ligase RNF38 isoform X6	1.57e-22	TRAF_interacting_protein	Prok-RING_4,zf-ANAPC11,zf-C3HC4,zf-C3HC4_2,zf-C3HC4_3,zf-RING_11,zf-RING_2,zf-RING_5,zf-RING_UBOX,zf-rbx1
dd_Smed_v4_10927_0	478.478	-0.10016	0.169711	0.0160446	0.310316	UDP-Gal:betaGlcNAc beta 1,3-galactosyltransferase, polypeptide 1 (B3GALT1)	2.4e-10	beta-1,3-galactosyltransferase 1 isoform X1	3.23e-10	beta_1,3_galactosyltransferase-1	Galactosyl_T
dd_Smed_v4_7444_0	910.228	-0.0897377	0.114744	0.0226486	0.372978	transducer of ERBB2, 2 (TOB2)	1.74e-27	protein Tob2 isoform X1	5.25e-26	0	BTG
dd_Smed_v4_7864_0	2171.03	-0.0886573	0.0802508	0.0247682	0.391001	0	1.55e-07	RNA-binding protein MEX3B	1.41e-07	0	Defensin_int,KH_1,KH_2,KH_5
dd_Smed_v4_11115_0	684.153	-0.0833429	0.111711	0.0251281	0.392835	RAS protein activator like 2 (RASAL2)	2.11e-47	ras GTPase-activating protein nGAP isoform X7	1.47e-48	0	RasGAP
dd_Smed_v4_3939_0	782.787	-0.0832709	0.110214	0.0243145	0.387664	BCL2-associated athanogene 3 (BAG3)	8.58e-16	BAG family molecular chaperone regulator 3	3.15e-16	UNVERIFIED:_hypothetical_protein	BAG,NPV_P10,WW
dd_Smed_v4_4172_0	2680.24	-0.0764969	0.085302	0.032661	0.442823	cyclin-dependent kinase 17 (CDK17)	1.18e-104	cyclin-dependent kinase 17 isoform X5	1e-104	NLK-1	Haspin_kinase,Kdo,Kinase-like,Pkinase,Pkinase_Tyr
dd_Smed_v4_1355_0	920.06	-0.0742053	0.101552	0.0308705	0.432233	0	5.2	0	0	0	DUF3421
dd_Smed_v4_7701_0	1296.82	-0.0741675	0.0841174	0.0358266	0.461631	neuron navigator 2 (NAV2)	2.52e-166	neuron navigator 2 isoform X39	4.37e-171	0	AAA,AAA_14,AAA_16,AAA_18,AAA_19,AAA_22,AAA_24,AAA_25,AAA_28,AAA_33,AAA_5,DUF2856,IstB_IS21,Mg_chelatase,NACHT,PhoH,RNA_helicase,Rad17,RsgA_GTPase,T2SSE,TsaE
dd_Smed_v4_5312_0	961.36	-0.0719527	0.0877141	0.0362132	0.46348	Sjogren syndrome antigen B (autoantigen La) (SSB)	2.22e-36	lupus La protein homolog isoform X1	4.95e-36	0	La,RRM_1,RRM_3
dd_Smed_v4_8647_0	504.852	-0.0653026	0.105976	0.0219963	0.366028	KRI1 homolog (S. cerevisiae) (KRI1)	3.97e-11	protein KRI1 homolog	7.75e-11	0	Kri1,Kri1_C
dd_Smed_v4_6116_1_1	1115.16	-0.0652787	0.0838186	0.0423701	0.499601	#N/A	#N/A	#N/A	#N/A	#N/A	#N/A
dd_Smed_v4_9944_0	545.359	-0.0599567	0.0878456	0.0390345	0.481369	0	0	0	0	cytoplasmic_polyadenylation_element-binding_protein_2	0
dd_Smed_v4_4486_0	2655.01	-0.0599048	0.0639938	0.0588544	0.561334	mitogen-activated protein kinase kinase kinase kinase 4 (MAP4K4)	1.96e-107	mitogen-activated protein kinase kinase kinase kinase 4 isoform X44	1.67e-107	HPO	CNH,Pkinase,Pkinase_Tyr,Pkinase_fungal,RPEL
dd_Smed_v4_1909_1_1	1685.81	-0.0593156	0.0677062	0.0593384	0.563538	#N/A	#N/A	#N/A	#N/A	#N/A	#N/A
dd_Smed_v4_921_0	5996.4	-0.059191	0.0713399	0.0578021	0.559366	xin actin-binding repeat containing 2 (XIRP2)	1.67e-18	xin actin-binding repeat-containing protein 2 isoform 1	1.98e-19	lhx1-5-1	LIM
dd_Smed_v4_4611_0	4602.74	-0.0587591	0.0638093	0.0630431	0.57409	proline-rich coiled-coil 2C (PRRC2C)	6.14e-07	protein PRRC2C isoform X13	6.3e-07	0	BAT2_N
dd_Smed_v4_12695_0	568.531	-0.0580715	0.0875248	0.0372034	0.47047	SVOP-like (SVOPL)	1.08e-42	putative transporter SVOPL	2.03e-42	slc22a-8	MFS_1,MFS_2,Sugar_tr
dd_Smed_v4_5781_0	1124.43	-0.0563275	0.0723226	0.0577432	0.559366	PDZ domain containing ring finger 4 (PDZRN4)	6.12e-18	PDZ domain-containing RING finger protein 4 isoform 2	1.17e-12	PDZ_ring_finger_protein_4	PDZ,PDZ_2,PDZ_6
dd_Smed_v4_9642_0	385.75	-0.0556951	0.0881308	0.0339019	0.45068	0	0	0	0	0	0
dd_Smed_v4_7215_0	2655.82	-0.0552746	0.0638794	0.0712424	0.603547	myeloid/lymphoid or mixed-lineage leukemia (trithorax homolog, Drosophila); translocated to, 4 (MLLT4)	1.3e-76	afadin	2.55e-77	dishevelled-like_protein	DIL,PDZ,PDZ_6,RA
dd_Smed_v4_7333_0	367.385	-0.052772	0.0854317	0.0296931	0.424077	0	0.099	deoxynucleotidyltransferase terminal-interacting protein 1	0.075	0	DNTTIP1_dimer,DUF2521
dd_Smed_v4_5580_0	163.617	-0.0521764	0.0948848	0.0106665	0.245666	0	3.5	coronin-1A isoform X1	1.1	0	Trimer_CC
dd_Smed_v4_6010_0	974.347	-0.0520259	0.0687837	0.0710413	0.603547	nucleobindin 1 (NUCB1)	3.21e-33	nucleobindin-1 isoform 2 precursor	2.36e-34	0	EF-hand_1,EF-hand_6,EF-hand_7,EF-hand_8
dd_Smed_v4_7731_0	400.923	-0.0506503	0.0866289	0.0216403	0.360734	early growth response 4 (EGR4)	1.81e-24	early growth response protein 4	2.67e-25	EGR-like_protein_1	PyrI_C,zf-C2H2,zf-C2H2_4,zf-C2H2_6,zf-C2H2_jaz,zf-CHCC,zf-H2C2_2,zf-Sec23_Sec24,zf-met
dd_Smed_v4_5222_0	2510.57	-0.0498811	0.0571814	0.0852746	0.634238	zinc finger, SWIM-type containing 8 (ZSWIM8)	2.2e-62	zinc finger SWIM domain-containing protein 8 isoform X5	9.18e-62	0	0
dd_Smed_v4_5933_0	738.221	-0.0493285	0.0692845	0.0703808	0.603547	zinc finger, MYM-type 5 (ZMYM5)	3.02e-12	zinc finger MYM-type protein 5 isoform X1	9.83e-12	0	0
dd_Smed_v4_10004_0	349.414	-0.0468922	0.0737106	0.0501433	0.534805	0	1	intraflagellar transport protein 81 homolog isoform X1	3.1	0	0
dd_Smed_v4_4662_0	1496.12	-0.0441922	0.060493	0.0928988	0.653274	0	0	0	0	0	0
dd_Smed_v4_6562_0	323.805	-0.0430121	0.0707458	0.0480602	0.525521	0	2.56e-92	erythrocyte band 7 integral membrane protein	1.5e-90	0	Band_7,Band_7_1
dd_Smed_v4_9352_0	404.469	-0.0418002	0.0658886	0.0733004	0.608631	0	0.68	low-density lipoprotein receptor-related protein 5 precursor	0.98	hypothetical_protein	0
dd_Smed_v4_7459_0	2134.68	-0.0413064	0.0530949	0.134054	0.717438	ubiquitin specific peptidase 7 (herpes virus-associated) (USP7)	3.63e-08	ubiquitin carboxyl-terminal hydrolase 7 isoform X3	2.97e-08	0	USP7_ICP0_bdg
dd_Smed_v4_11997_0	149.802	-0.0408508	0.0724317	0.0224932	0.371702	0	9.1	galanin receptor type 3	9.6	GCR091	7tm_1,ETRAMP
dd_Smed_v4_14657_0	156.382	-0.0388365	0.0693875	0.0268776	0.409389	0	5.7	follistatin-related protein 4 isoform X1	3.9	0	0
dd_Smed_v4_668_0	5675.11	-0.0386612	0.0506536	0.152327	0.740567	suppression of tumorigenicity 13 (colon carcinoma) (Hsp70 interacting protein) (ST13)	5.96e-53	hsc70-interacting protein	2.15e-51	hypothetical_protein	HipN,STI1,TPR_1,TPR_11,TPR_16,TPR_17,TPR_19,TPR_2,TPR_8,TPR_9,XRN_N
dd_Smed_v4_1921_0	3164.56	-0.0382775	0.0546746	0.160336	0.741005	FK506 binding protein 4, 59kDa (FKBP4)	1.57e-115	peptidyl-prolyl cis-trans isomerase FKBP4	1.75e-111	peptidyl_prolyl_cis_trans_isomerase_FKBP-1	ANAPC3,FKBP_C,TPR_1,TPR_17,TPR_19,TPR_2,TPR_6,TPR_8,YfiO
dd_Smed_v4_4892_0	798.02	-0.0380269	0.0588769	0.113917	0.695389	ubiquitin C (UBC)	4.09e-13	AN1-type zinc finger protein 4 isoform X7	9.98e-13	0	Rad60-SLD,Ubiquitin_2,Ubiquitin_5,ubiquitin,zf-AN1
dd_Smed_v4_11629_0	179.052	-0.0372502	0.0667198	0.0371031	0.469825	wntless homolog (Drosophila) (WLS)	3.64e-23	protein wntless homolog isoform 1	6.39e-22	Evi/Wls	0
dd_Smed_v4_8851_0	276.531	-0.0364245	0.0629618	0.070702	0.603547	phosphatase and actin regulator 4 (PHACTR4)	6.42e-24	phosphatase and actin regulator 4 isoform X5	2.14e-24	0	RPEL
dd_Smed_v4_11561_0	455.271	-0.0353368	0.0600941	0.0972924	0.661965	FYN oncogene related to SRC, FGR, YES (FYN)	0	tyrosine-protein kinase Fyn isoform X3	0	tyrosine_kinase-2	Haspin_kinase,Pkinase,Pkinase_Tyr,SH2,SH3_1,SH3_2,SH3_9
dd_Smed_v4_12619_0	274.327	-0.0343418	0.063649	0.0390749	0.481369	0	3.5	septin-6 isoform 5	3.8	0	Phi-29_GP16_7
dd_Smed_v4_14199_0	218.374	-0.0343343	0.0623849	0.0582983	0.55961	0	1.7	0	0	0	0
dd_Smed_v4_3473_0	1063.19	-0.0341211	0.0528552	0.169713	0.748449	SWI/SNF related, matrix associated, actin dependent regulator of chromatin, subfamily a, member 1 (SMARCA1)	0	probable global transcription activator SNF2L1 isoform 2	0	chromodomain_helicase_DNA-binding_protein_4	DEAD,HAND,Helicase_C,Myb_DNA-binding,ResIII,SLIDE,SNF2_N,SWI2_SNF2
dd_Smed_v4_3365_0	2420.06	-0.0338652	0.0541761	0.150297	0.736761	integrin, alpha 5 (fibronectin receptor, alpha polypeptide) (ITGA5)	6.32e-12	integrin alpha-5 isoform 1 preproprotein	4.29e-12	alpha-int-2	EphA2_TM,FG-GAP,FG-GAP_2,Integrin_alpha2
dd_Smed_v4_5017_0	1993.79	-0.0336086	0.0541734	0.157205	0.741005	0	0	eukaryotic peptide chain release factor subunit 1	0	0	acVLRF1,baeRF_family10,eRF1_1,eRF1_2,eRF1_3
dd_Smed_v4_1596_0	1923.4	-0.0333601	0.0512985	0.166352	0.744762	0	3.39e-105	nuclear migration protein nudC	1.03e-105	0	CS,NuDC,Nudc_N
dd_Smed_v4_21069_0	209.418	-0.0329847	0.0619704	0.0484703	0.528187	synaptotagmin-like 2 (SYTL2)h	4.18e-37	synaptotagmin-like protein 3 isoform X1	3.57e-42	0	C2,FYVE_2
dd_Smed_v4_13710_0	309.687	-0.0327545	0.0584147	0.104313	0.677624	potassium voltage-gated channel, Shab-related subfamily, member 1 (KCNB1)	1.93e-144	potassium voltage-gated channel subfamily B member 1 isoform X1	6.54e-145	kcnb	BTB_2,Ion_trans,Ion_trans_2
dd_Smed_v4_5862_0	508.104	-0.0313108	0.0570233	0.117886	0.697495	ribonucleotide reductase M2 B (TP53 inducible) (RRM2B)	1.31e-30	ribonucleoside-diphosphate reductase subunit M2 B isoform 2	1.24e-30	ribonucleoside_diphosphate_reductase_subunit_M2	Ribonuc_red_sm
dd_Smed_v4_12294_0	208.807	-0.0312685	0.0599313	0.0610955	0.565681	0	0.33	nucleolar protein 9	3	0	PUF
dd_Smed_v4_24180_0	33.9392	-0.0310867	0.0640142	0.000217833	NA	notum pectinacetylesterase homolog (Drosophila) (NOTUM)	1.05e-73	palmitoleoyl-protein carboxylesterase NOTUM isoform 1 precursor	2.3e-75	RecName:_Full=Palmitoleoyl-protein_carboxylesterase_NOTUM;_Short=Smed-notum;_Flags:_Precursor_x0001_AEF01556.1_notum	PAE
dd_Smed_v4_1797_0	969.318	-0.0310128	0.0522011	0.171444	0.748473	mesencephalic astrocyte-derived neurotrophic factor (MANF)	2.16e-51	mesencephalic astrocyte-derived neurotrophic factor precursor	3.27e-52	0	Armet
dd_Smed_v4_5460_0	459.602	-0.0309544	0.0563721	0.128079	0.710833	TNF receptor-associated factor 3 (TRAF3)	2.49e-14	TNF receptor-associated factor 3 isoform X2	2.71e-14	TNF_receptor_associated_factor_5	Atg14,SOGA,bZIP_1
dd_Smed_v4_14068_0	142.851	-0.0309164	0.060254	0.0491053	NA	noggin (NOG)	1.21e-11	noggin precursor	8.97e-12	noggin-like_protein_1	Noggin
dd_Smed_v4_10217_0	275.647	-0.0299071	0.0564088	0.115724	0.697408	WD repeat and HMG-box DNA binding protein 1 (WDHD1)	1.17e-14	WD repeat and HMG-box DNA-binding protein 1 isoform 2	1.35e-13	0	Mcl1_mid
dd_Smed_v4_10351_0	179.677	-0.0297767	0.0584406	0.0740831	0.609012	0	0	0	0	0	0
dd_Smed_v4_16222_0	234.795	-0.0290483	0.057898	0.0746524	0.609012	runt-related transcription factor 1 (RUNX1)	3.44e-28	runt-related transcription factor 1 isoform 4	3.41e-28	runt-like_1_protein_x0001_AFJ24721.1_runt-1	Runt
dd_Smed_v4_3259_0	3625.47	-0.0289969	0.0489173	0.228782	0.798713	0	0	solute carrier family 12 member 7 isoform X5	8.1	0	SEA
dd_Smed_v4_3953_0	292.111	-0.0289961	0.0561953	0.116954	0.697408	nuclear transport factor 2 (NUTF2)	1.28e-21	nuclear transport factor 2	1.08e-21	0	NTF2
dd_Smed_v4_28386_0	94.5664	-0.0289222	0.0595216	0.0295145	NA	0	0	0	0	0	0
dd_Smed_v4_686_0	3571.46	-0.0288499	0.0454297	0.256367	0.817898	peptidylprolyl isomerase B (cyclophilin B) (PPIB)	7.34e-67	peptidyl-prolyl cis-trans isomerase B precursor	6.24e-66	0	Pro_isomerase
dd_Smed_v4_18580_0	72.5607	-0.0287859	0.0602195	0.0120959	NA	actin, gamma 1 (ACTG1)	4.84e-22	actin, cytoplasmic 2 isoform 1	4.16e-22	0	0
dd_Smed_v4_11254_0	148.993	-0.0284664	0.0590523	0.0322817	0.440722	pannexin 2 (PANX2)	3.04e-08	pannexin-2	3.45e-08	innexin-1	Innexin
dd_Smed_v4_11002_0	518.071	-0.0282386	0.0540972	0.159363	0.741005	0	2.1	transmembrane protein FAM155A isoform 1	1.8	0	Mid1
dd_Smed_v4_22061_0	118.701	-0.0277777	0.0580116	0.0199459	NA	synaptotagmin VII (SYT7)	1.73e-17	synaptotagmin-7 isoform beta	1.4e-15	0	C2
dd_Smed_v4_7591_0	770.891	-0.0277438	0.0513984	0.208044	0.780725	exosome component 10 (EXOSC10)	1.08e-109	exosome component 10 isoform 3	6.34e-110	0	DNA_pol_A_exo1,HRDC,PMC2NT
dd_Smed_v4_8369_0	241.267	-0.0273979	0.0563668	0.0898385	0.64601	0	6.08e-93	vesicle-trafficking protein SEC22b precursor	5.15e-93	0	Longin,PLU-1,Synaptobrevin,TRF
dd_Smed_v4_3086_0	1662.64	-0.0266546	0.0471324	0.274942	0.830228	argininosuccinate synthase 1 (ASS1)	0	argininosuccinate synthase	0	0	Arginosuc_synth,QueC,tRNA_Me_trans
dd_Smed_v4_996_0	9876.62	-0.0264894	0.0493354	0.164222	0.74391	fascin homolog 1, actin-bundling protein (Strongylocentrotus purpuratus) (FSCN1)	2.4e-112	fascin	4.59e-106	fascin-1	FRG1,Fascin,RicinB_lectin_2
dd_Smed_v4_9359_0	787.876	-0.0264535	0.049392	0.249767	0.813363	potassium channel modulatory factor 1 (KCMF1)	2.64e-41	E3 ubiquitin-protein ligase KCMF1 isoform 1	9.15e-41	0	ZZ,zf-BED,zf-Di19
dd_Smed_v4_1582_0	3547.01	-0.0264393	0.0482874	0.254316	0.8162	0	0.000793	zinc finger CCHC-type and RNA-binding motif-containing protein 1 isoform 1	0.000189	tud-1	DUF4537,RRM_1,SMN,TUDOR
dd_Smed_v4_7971_0	181.873	-0.0260792	0.0556055	0.0902757	0.647689	proteasome (prosome, macropain) subunit, beta type, 2 (PSMB2)	1.13e-57	proteasome subunit beta type-2	8.01e-58	0	Proteasome
dd_Smed_v4_11422_0	135.307	-0.0254636	0.0560049	0.0631856	NA	0	5.73e-08	programmed cell death protein 2-like isoform 1	2.05e-09	0	PDCD2_C,Shikimate_dh_N
dd_Smed_v4_8930_0	214.495	-0.0253058	0.0550163	0.103274	0.677441	0	0	0	0	0	0
dd_Smed_v4_12470_0	588.197	-0.0252912	0.05043	0.233431	0.802354	tau tubulin kinase 2 (TTBK2)	6.56e-98	tau-tubulin kinase 1 isoform X3	6.88e-99	tau_tubulin_kinase_D	Pkinase,Pkinase_Tyr
dd_Smed_v4_23420_0	131.303	-0.0251598	0.0567842	0.025231	NA	plasminogen (PLG)	1.74e-22	plasminogen precursor	2.7e-22	plasminogen-1	Kringle
dd_Smed_v4_9086_0	469.306	-0.0247089	0.0516548	0.201328	0.775613	0	0	0	0	cytoplasmic_polyadenylation_element_binding_protein_2	0
dd_Smed_v4_8411_0	107.847	-0.0245005	0.0555744	0.0564591	NA	endothelial differentiation-related factor 1 (EDF1)alpha	7.88e-47	endothelial differentiation-related factor 1	2.84e-46	0	HTH_3,HTH_31,MBF1
dd_Smed_v4_2023_0	230.388	-0.0244467	0.0534974	0.142484	0.730348	splicing factor 3b, subunit 5, 10kDa (SF3B5)	3.74e-42	splicing factor 3B subunit 5	1.03e-40	0	SF3b10
dd_Smed_v4_4847_0	1466.84	-0.0241411	0.0463959	0.329309	0.864944	0	2.72e-42	trafficking kinesin-binding protein 1 isoform 1	1.97e-42	0	CEP63,HAP1_N,Milton,Ribosomal_S6,TMF_TATA_bd
dd_Smed_v4_5375_0	1053.86	-0.0241184	0.0488142	0.260805	0.822041	CTP synthase 1 (CTPS1)	0	CTP synthase 1	0	0	CTP_synth_N,CbiA,GATase,Peptidase_C26
dd_Smed_v4_2789_0	2813.27	-0.0237957	0.0483945	0.286904	0.836583	0	0	0	0	fos-1	YscO,bZIP_1,bZIP_2,bZIP_Maf
dd_Smed_v4_10991_0	54.5062	-0.0237111	0.0561297	0.0123274	NA	0	0	desmoplakin isoform X1	0.066	0	SH3_10
dd_Smed_v4_7560_0	571.859	-0.0225071	0.0495854	0.245901	0.810276	SWI/SNF-related, matrix-associated actin-dependent regulator of chromatin, subfamily a, containing DEAD/H box 1 (SMARCAD1)5	0	SWI/SNF-related matrix-associated actin-dependent regulator of chromatin subfamily A containing DEAD/H box 1 isoform X3	0	chromodomain_helicase_DNA-binding_protein_4	DEAD,ERCC3_RAD25_C,HHH_3,Helicase_C,ResIII,SNF2_N
dd_Smed_v4_10730_0	783.999	-0.0224605	0.0487374	0.23029	0.79971	unc-5 homolog C (C. elegans) (UNC5C)	3.67e-92	netrin receptor UNC5C isoform 2 precursor	5.82e-62	roboA	C2-set_2,Death,I-set,Ig_3,UPA,V-set,ZU5,ig
dd_Smed_v4_6053_0	1418.55	-0.0219364	0.0459053	0.34631	0.868634	mex-3 homolog A (C. elegans) (MEX3A)	3.99e-08	RNA-binding protein MEX3A	5e-08	0	KH_1,KH_2
dd_Smed_v4_10569_0	263.644	-0.0219277	0.0527774	0.132939	0.716954	TNF receptor-associated factor 3 (TRAF3)	1.8e-09	TNF receptor-associated factor 2 isoform b	1.55e-09	TNF_receptor_associated_factor-2	zf-C3HC4_2,zf-TRAF
dd_Smed_v4_10180_0	441.699	-0.0211284	0.0486267	0.290719	0.839494	WD repeat domain 46 (WDR46)	2.22e-102	WD repeat-containing protein 46	1.02e-99	WD_repeat_containing_protein-61	ANAPC4_WD40,BING4CT,WD40
dd_Smed_v4_4311_0	855.884	-0.0204452	0.0463299	0.34724	0.869012	0	4.7	zinc finger and BTB domain-containing protein 10	2.9	0	0
dd_Smed_v4_12402_0	136.702	-0.0203093	0.052191	0.130377	NA	0	8.34e-19	alpha-tocopherol transfer protein-like isoform X1	4.22e-19	0	CRAL_TRIO,CRAL_TRIO_N
dd_Smed_v4_8994_0	959.503	-0.0203053	0.0463824	0.350081	0.869354	ligand of numb-protein X 2 (LNX2)	7.53e-55	ligand of Numb protein X 2 isoform X1	2.06e-56	dishevelled-like_protein	PDZ,PDZ_2,PDZ_6,zf-C3HC4,zf-C3HC4_2,zf-C3HC4_3,zf-RING_2,zf-RING_5,zf-RING_UBOX,zf-TRAF,zf-rbx1
dd_Smed_v4_15090_0	63.2633	-0.0196715	0.0531718	0.0347323	NA	0	0.61	GRIP and coiled-coil domain-containing protein 2	0.4	0	DUF2203
dd_Smed_v4_8606_0	956.933	-0.0195978	0.0467746	0.348321	0.869354	PBX/knotted 1 homeobox 2 (PKNOX2)	1.05e-61	homeobox protein PKNOX1 isoform X3	1.37e-62	PREP_homeodomain-like_protein	Homeobox_KN,Homeodomain,Meis_PKNOX_N
dd_Smed_v4_9491_0	245.112	-0.0194923	0.0510514	0.193489	0.76505	0	0	0	0	0	0
dd_Smed_v4_8569_0	373.937	-0.0194461	0.0489594	0.288289	0.83895	0	0.00071	serine/arginine-rich splicing factor 7 isoform 3	0.055	0	MutL_C,RRM_1,RRM_5,RRM_occluded
dd_Smed_v4_1312_0	1218.99	-0.018785	0.048461	0.294987	0.842136	0	5	0	0	0	0
dd_Smed_v4_12343_0	275.437	-0.0184842	0.0493245	0.274849	0.830228	0	0	0	0	0	PDR_assoc
dd_Smed_v4_16872_0	112.92	-0.0184623	0.0512456	0.153779	NA	0	0	0	0	0	0
dd_Smed_v4_6364_0	451.035	-0.0178535	0.0470348	0.363065	0.873961	aminolevulinate dehydratase (ALAD)	4.53e-137	delta-aminolevulinic acid dehydratase isoform X1	1.71e-134	0	ALAD
dd_Smed_v4_4016_0	1546.31	-0.017497	0.0437844	0.433882	0.902108	DnaJ (Hsp40) homolog, subfamily C, member 3 (DNAJC3)	1.52e-117	dnaJ homolog subfamily C member 3 precursor	1.59e-116	Hsp40	ANAPC3,Alkyl_sulf_dimr,BTAD,DnaJ,Fis1_TPR_C,HrpB1_HrpK,Ndc1_Nup,TPR_1,TPR_11,TPR_12,TPR_14,TPR_15,TPR_16,TPR_17,TPR_19,TPR_2,TPR_20,TPR_6,TPR_7,TPR_8,TPR_9
dd_Smed_v4_4341_0	355.027	-0.0174376	0.0488803	0.296149	0.842136	replication protein A2, 32kDa (RPA2)	1.12e-23	replication protein A 32 kDa subunit	2.34e-23	0	RMI2,RPA_C
dd_Smed_v4_3654_0	4245.26	-0.0173223	0.0443421	0.391899	0.885278	microtubule-associated protein 1B (MAP1B)	4.52e-11	microtubule-associated protein 1B	2.64e-11	0	0
dd_Smed_v4_7393_0	535.829	-0.0171935	0.0486974	0.305612	0.846575	PAX interacting (with transcription-activation domain) protein 1 (PAXIP1)	5.34e-18	PAX-interacting protein 1 isoform X1	2.5e-18	0	BRCT,BRCT_2,LIG3_BRCT,PTCB-BRCT
dd_Smed_v4_2116_0_2	915.683	-0.0170548	0.0473189	0.360815	0.873961	tissue factor pathway inhibitor (lipoprotein-associated coagulation inhibitor) (TFPI)	1.05e-12	tissue factor pathway inhibitor isoform X3	4.01e-12	tissue_factor_pathway_inhibitor-1	Kunitz_BPTI
dd_Smed_v4_14915_0	70.0669	-0.0166994	0.0510689	0.112158	NA	TNF receptor-associated factor 2 (TRAF2)	1.27e-07	TNF receptor-associated factor 2 isoform b	8.57e-07	0	0
dd_Smed_v4_1580_0	1834.21	-0.0166813	0.0467737	0.393729	0.886471	methionine adenosyltransferase II, alpha (MAT2A)	0	S-adenosylmethionine synthase isoform type-2 isoform 1	0	0	S-AdoMet_synt_C,S-AdoMet_synt_M,S-AdoMet_synt_N
dd_Smed_v4_9661_0	140.588	-0.0165687	0.0499869	0.222467	NA	dynein, light chain, LC8-type 2 (DYNLL2)	1.8e-11	dynein light chain 2, cytoplasmic isoform X1	1.53e-11	0	Dynein_light,EF-hand_1,EF-hand_5,EF-hand_6,EF-hand_7,EF-hand_8,EF-hand_9
dd_Smed_v4_13188_0	188.553	-0.0162915	0.0493971	0.256392	0.817898	Kallmann syndrome 1 sequence (KAL1)	1.97e-21	collagen alpha-1(VII) chain precursor	0.074	0	fn3
dd_Smed_v4_7212_0	272.283	-0.0162902	0.0486265	0.311468	0.85096	eukaryotic translation initiation factor 2, subunit 1 alpha, 35kDa (EIF2S1)	7.06e-70	eukaryotic translation initiation factor 2 subunit 1	6.31e-70	0	EIF_2_alpha,EXOSC1,S1
dd_Smed_v4_22759_0	65.4698	-0.0157067	0.050699	0.116355	NA	actin, gamma 1 (ACTG1)	0	0	0	0	0
dd_Smed_v4_15433_0	232.413	-0.0155999	0.0481176	0.340002	0.86765	0	0	0	0	0	0
dd_Smed_v4_13985_0	78.5358	-0.0155129	0.0504447	0.143158	NA	secreted frizzled-related protein 5 (SFRP5)	1.28e-37	secreted frizzled-related protein 1 isoform X1	1.5e-39	secreted_frizzled-related_protein_1_x0001_AQT19786.1_hypothetical_protein_Smed-sfrp1	Fz
dd_Smed_v4_8439_0	312.367	-0.0154539	0.0475004	0.379807	0.879683	ribosomal protein S6 kinase, 70kDa, polypeptide 2 (RPS6KB2)	5.78e-63	ribosomal protein S6 kinase beta-1 isoform X3	8.11e-62	WTS	Pkinase,Pkinase_Tyr
dd_Smed_v4_13089_0	139.696	-0.0153515	0.0493766	0.254825	NA	0	0	thioredoxin reductase 2, mitochondrial isoform 2 precursor	2.2	0	AAA,AAA_14,AAA_18,AAA_22,AAA_33,ATPase,ATPase_2,IstB_IS21,NB-ARC,Pox_A32,RNA_helicase
dd_Smed_v4_6385_0	50.8148	-0.015317	0.0509963	0.0516229	NA	#N/A	#N/A	#N/A	#N/A	#N/A	#N/A
dd_Smed_v4_13849_0	62.533	-0.0149126	0.0504391	0.116788	NA	0	2.9	protocadherin-17 isoform X2	5.9	0	Asp_protease,Asp_protease_2,RVP,gag-asp_proteas
dd_Smed_v4_12575_0	114.878	-0.0145859	0.0495802	0.2232	NA	SET domain containing 6 (SETD6)	2.39e-52	N-lysine methyltransferase SETD6 isoform 1	5.21e-54	nuclear_factor-Y_subunit_A1	SET
dd_Smed_v4_15715_0	135.306	-0.0144794	0.0492533	0.256434	NA	actin, gamma 1 (ACTG1)	1.28e-26	actin, cytoplasmic 2 isoform 1	1.1e-26	0	0
dd_Smed_v4_12244_0	70.2913	-0.0141875	0.0499871	0.154707	NA	0	0	1-phosphatidylinositol 3-phosphate 5-kinase isoform X4	8.6	0	DUF3137
dd_Smed_v4_17168_1_1	30.6593	-0.0139846	0.0504905	0.0526823	NA	#N/A	#N/A	#N/A	#N/A	#N/A	#N/A
dd_Smed_v4_678_0	19212.7	-0.013594	0.0431857	0.52815	0.935241	heat shock protein 90kDa alpha (cytosolic), class A member 1 (HSP90AA1)	1.4e-15	heat shock protein HSP 90-alpha	3.21e-15	0	0
dd_Smed_v4_22419_0	32.3977	-0.0135792	0.0503321	0.0546358	NA	0	0.004	tropomyosin alpha-3 chain isoform X5	0.009	0	ATG16,Syntaxin-6_N,Tropomyosin
dd_Smed_v4_12419_0	802.102	-0.0135281	0.0441688	0.512188	0.929346	MDN1, midasin homolog (yeast) (MDN1)	0	midasin isoform X1	0	0	AAA,AAA_14,AAA_16,AAA_18,AAA_22,AAA_24,AAA_25,AAA_28,AAA_29,AAA_3,AAA_30,AAA_33,AAA_5,AAA_6,AAA_7,AAA_8,AAA_lid_7,ABC_tran,Dynein_heavy,MCM,MMR_HSR1,Mg_chelatase,NACHT,NTPase_1,PduV-EutP,RNA_helicase,Rad17,Roc,RsgA_GTPase,RuvB_N,SRP54,Sigma54_activ_2,Sigma54_activat,TniB,TsaE,Viral_helicase1,Zeta_toxin,dNK
dd_Smed_v4_12000_0	301.817	-0.0133346	0.0477398	0.381276	0.879683	TAR (HIV-1) RNA binding protein 1 (TARBP1)	1.48e-79	probable methyltransferase TARBP1	2.32e-68	0	SpoU_methylase
dd_Smed_v4_16409_0	60.9754	-0.0131998	0.0497238	0.155755	NA	0	2.98e-06	protein naked cuticle homolog 2 isoform a	3.69e-06	0	0
dd_Smed_v4_17728_0	46.9912	-0.0131063	0.049843	0.126466	NA	0	0.000591	baculoviral IAP repeat-containing protein 3 isoform X2	0.000468	IAP_domain_containing-1	0
dd_Smed_v4_9229_0	710.508	-0.0129298	0.044647	0.516563	0.932345	0	0.028	calpain-1 catalytic subunit	5.4	0	0
dd_Smed_v4_15702_0	92.8607	-0.0128462	0.0490465	0.25347	NA	0	4.2	0	0	0	ArsR
dd_Smed_v4_16705_0	90.0384	-0.0128047	0.049123	0.243822	NA	0	0	0	0	0	0
dd_Smed_v4_8892_0	227.177	-0.0127153	0.0477161	0.373932	0.877324	RWD domain containing 1 (RWDD1)	3.08e-12	RWD domain-containing protein 1	1.49e-12	0	DFRP_C,RWD
dd_Smed_v4_11249_0	95.5164	-0.0125546	0.0489425	0.267641	NA	SWI/SNF related, matrix associated, actin dependent regulator of chromatin, subfamily a, member 5 (SMARCA5)	3.9e-14	SWI/SNF-related matrix-associated actin-dependent regulator of chromatin subfamily A member 5	3.39e-14	chromodomain_helicase_DNA-binding_protein_4	0
dd_Smed_v4_6099_0	845.077	-0.0125533	0.0439529	0.541789	0.940044	0	6.6e-10	rho GTPase-activating protein 20 isoform X1	7.23e-08	0	RhoGAP
dd_Smed_v4_6012_0	124.21	-0.0124917	0.048333	0.338017	NA	tRNA methyltransferase 11-2 homolog (S. cerevisiae) (TRMT112)	1.36e-26	multifunctional methyltransferase subunit TRM112-like protein	1.72e-25	0	Trm112p
dd_Smed_v4_4289_0	780.141	-0.012439	0.0444969	0.531038	0.936127	cysteine-rich with EGF-like domains 1 (CRELD1)	4.89e-68	protein disulfide isomerase Creld1 precursor	1.02e-68	cysteine_rich_with_EGF-like_domain	DUF3456,EGF_2,EGF_CA,Laminin_EGF,cEGF
dd_Smed_v4_2221_0	928.708	-0.012421	0.0442591	0.539124	0.938683	heat shock 70kDa protein 8 (HSPA8)	0	heat shock cognate 71 kDa protein isoform 1	0	Hsp70	FGGY_C,FtsA,HSP70,MreB_Mbl
dd_Smed_v4_13614_0	274.321	-0.0123413	0.046446	0.462437	0.913284	0	0	dynein heavy chain 12, axonemal isoform X3	7.8	0	Phage_int_SAM_4
dd_Smed_v4_13679_0	136.926	-0.0123294	0.0490573	0.241504	NA	0	0	0	0	0	0
dd_Smed_v4_9519_0	202.605	-0.0121131	0.0484489	0.324747	0.863245	0	0	pramel family member	3.5	0	0
dd_Smed_v4_13469_0	228.102	-0.0120663	0.0471602	0.435492	0.902108	0	0.51	RNA exonuclease 4 isoform 2	9.3	0	0
dd_Smed_v4_18624_0	47.863	-0.0120442	0.0494227	0.16038	NA	0	0.14	A disintegrin and metalloproteinase with thrombospondin motifs 6 isoform X5	0.19	0	Pep_M12B_propep
dd_Smed_v4_5444_0	250.071	-0.011647	0.0469807	0.455761	0.910281	IMP3, U3 small nucleolar ribonucleoprotein, homolog (yeast) (IMP3)	4.55e-64	U3 small nucleolar ribonucleoprotein protein IMP3	8.61e-64	0	Baculo_gp41,Ribosomal_S4,S4
dd_Smed_v4_3674_0	1337.98	-0.0114802	0.0438168	0.635135	0.958115	cat eye syndrome chromosome region, candidate 5 (CECR5)	6.44e-94	haloacid dehalogenase-like hydrolase domain-containing 5 precursor	7.73e-94	0	Hydrolase_6,Hydrolase_like
dd_Smed_v4_12455_0	235.849	-0.0113902	0.0473567	0.435136	0.902108	0	0	0	0	0	ACDC
dd_Smed_v4_10729_0	59.8187	-0.0112324	0.0489896	0.220742	NA	0	0.11	agrin isoform X11	0.44	0	0
dd_Smed_v4_21364_0	45.3056	-0.0111007	0.0491073	0.187431	NA	0	0	0	0	0	0
dd_Smed_v4_4079_0	52.6731	-0.0110585	0.0490245	0.207301	NA	translocase of inner mitochondrial membrane 9 homolog (yeast) (TIMM9)	7.78e-09	mitochondrial import inner membrane translocase subunit Tim9 isoform X1	6.65e-09	0	zf-Tim10_DDP
dd_Smed_v4_9059_0	405.492	-0.0108812	0.0449822	0.557948	0.943103	polymerase (RNA) I polypeptide A, 194kDa (POLR1A)	8.1e-178	DNA-directed RNA polymerase I subunit RPA1	9.11e-178	hypothetical_protein_Smed-rpb1	RNA_pol_Rpb1_1,RNA_pol_Rpb1_2,RNA_pol_Rpb1_3,RNA_pol_Rpb1_4,RNA_pol_Rpb1_5
dd_Smed_v4_7978_0	366.064	-0.0106387	0.0461507	0.515247	0.931028	WD repeat domain 3 (WDR3)	5.82e-89	WD repeat-containing protein 3 isoform 1	2.56e-90	WD_repeat-containing_protein_3	ANAPC4_WD40,Utp12,WD40
dd_Smed_v4_16195_0	118.56	-0.0106053	0.0479017	0.385716	NA	synaptotagmin XV (SYT15)a	6.44e-08	double C2-like domain-containing protein alpha isoform X1	3.15e-06	NPHP8	C2,DUF4502,PI3K_C2
dd_Smed_v4_14711_0	28.4726	-0.0104775	0.049296	0.0787591	NA	0	0	cDNA sequence BC024063 isoform 1	1.7	early_growth_response-3	0
dd_Smed_v4_15720_0	354.597	-0.0102521	0.0461513	0.524227	0.934823	0	0.02	uncharacterized protein Gm52666	4.89e-05	pol_polyprotein	RVP_2
dd_Smed_v4_13555_0	158.451	-0.0100531	0.0472949	0.31078	0.850721	leucine-rich repeats and immunoglobulin-like domains 2 (LRIG2)	2.85e-16	leucine-rich repeat, immunoglobulin-like domain and transmembrane domain-containing protein 2 isoform X1	2.5e-15	slit1	I-set,Ig_2,Ig_3,LRR_1,LRR_4,LRR_5,LRR_8,LRR_9,V-set,ig
dd_Smed_v4_12007_0	116.07	-0.00999921	0.0478168	0.406182	NA	0	0	0	0	0	0
dd_Smed_v4_1986_0	4286.14	-0.0099592	0.0432778	0.635128	0.958115	stress-induced-phosphoprotein 1 (STIP1)	0	stress-induced-phosphoprotein 1	0	peptidyl_prolyl_cis_trans_isomerase_FKBP-1	ANAPC3,DUF627,DnaI_N,Fis1_TPR_C,MIT,NARP1,SHNi-TPR,STI1,TPR_1,TPR_10,TPR_11,TPR_12,TPR_14,TPR_15,TPR_16,TPR_17,TPR_19,TPR_2,TPR_20,TPR_6,TPR_7,TPR_8,TPR_9
dd_Smed_v4_15919_0	41.0015	-0.00991875	0.0487991	0.216611	NA	0	9.7	0	0	0	0
dd_Smed_v4_30891_0	39.5422	-0.00984675	0.0489331	0.168023	NA	plasminogen (PLG)	3.84e-14	plasminogen precursor	2.88e-15	plasminogen-1	Kringle
dd_Smed_v4_9591_0	168.326	-0.00979221	0.0470486	0.493306	0.927014	RNA binding motif protein 42 (RBM42)	1.92e-36	RNA-binding protein 42	7.74e-37	ELAV2	Glyco_hydro_114,RRM_1
dd_Smed_v4_20927_0	55.8469	-0.00954134	0.0484895	0.287816	NA	0	0	upstream-binding factor 1-like protein 1	9.4	0	0
dd_Smed_v4_19592_0	60.6329	-0.00954081	0.0485496	0.269025	NA	chromosome 6 open reading frame 70 (C6orf70)	2.94e-13	uncharacterized protein LOC381062 isoform X4	1.99e-13	0	DUF4209
dd_Smed_v4_2497_0	1999.67	-0.00952031	0.0429348	0.640936	0.959128	AHA1, activator of heat shock 90kDa protein ATPase homolog 1 (yeast) (AHSA1)	8.1e-75	activator of 90 kDa heat shock protein ATPase homolog 1	7.91e-74	0	DDE_Tnp_1_7
dd_Smed_v4_20048_0	84.7907	-0.00942698	0.0480761	0.37241	NA	0	0	G-protein coupled receptor 157 isoform X1	3.2	GCR156	7tm_1
dd_Smed_v4_3239_0	360.114	-0.00923601	0.0452202	0.597306	0.954201	GAR1 ribonucleoprotein homolog (yeast) (GAR1)	3.08e-29	H/ACA ribonucleoprotein complex subunit 1 isoform X1	3.53e-30	0	Gar1
dd_Smed_v4_4392_0	2502.41	-0.00921864	0.0482346	0.33392	0.866777	TNF receptor-associated factor 3 (TRAF3)	1.18e-55	TNF receptor-associated factor 3 isoform X1	3.99e-51	TNF_receptor_associated_factor-1	Sina,StbA,zf-C3HC4,zf-C3HC4_2,zf-C3HC4_3,zf-C3HC4_4,zf-RING_2,zf-TRAF
dd_Smed_v4_19930_0	54.1987	-0.0091426	0.0484604	0.28584	NA	0	3	amyloid protein-binding protein 2	2.7	0	0
dd_Smed_v4_10393_0	284.203	-0.00912273	0.046918	0.510331	0.929007	leucine rich repeat and fibronectin type III domain containing 5 (LRFN5)	2.23e-08	leucine-rich repeat and fibronectin type-III domain-containing protein 4 isoform X1	5.12e-09	leucine_rich_repeat_and_fibronectin_type_III_domain_containing-1	I-set,Ig_2,Ig_3,LRR_8,LRR_9
dd_Smed_v4_12089_0	181.853	-0.00910903	0.0468158	0.519593	0.933533	0	1.23e-17	ESF1 homolog isoform X1	8.9e-18	0	0
dd_Smed_v4_15499_0	179.175	-0.00902207	0.0474629	0.461721	0.913258	calcitonin receptor (CALCR)	1.6e-21	calcitonin receptor isoform 1a precursor	2.81e-22	corticotropin-releasing_factor_receptor	7tm_2,HRM
dd_Smed_v4_14744_0	77.7887	-0.00901369	0.0479453	0.394866	NA	macrophage expressed 1 (MPEG1)	1.09e-07	pore forming protein-like precursor	2.9e-07	0	0
dd_Smed_v4_8418_0	91.3026	-0.00901332	0.04793	0.397783	NA	0	0	0	0	0	ShK
dd_Smed_v4_11635_0	129.236	-0.00890545	0.0474134	0.470062	NA	RAS-like, family 12 (RASL12)	8.38e-22	ras-like protein family member 12 isoform 1	2.07e-24	rerg	Ras,Roc
dd_Smed_v4_8829_0	28.0165	-0.0087931	0.048788	0.147834	NA	phosphogluconate dehydrogenase (PGD)	0	6-phosphogluconate dehydrogenase, decarboxylating isoform 1	0	0	6PGD,NAD_binding_2
dd_Smed_v4_21439_0	37.8161	-0.00873158	0.0485211	0.254039	NA	0	0	0	0	0	0
dd_Smed_v4_18818_0	98.0636	-0.00856791	0.0475406	0.430751	NA	0	0	0	0	0	0
dd_Smed_v4_6349_0	155.239	-0.00835836	0.047015	0.521708	0.933894	0	0.062	surfeit locus protein 6	0.014	0	SURF6
dd_Smed_v4_20318_0	75.4146	-0.0083072	0.0477955	0.427604	NA	von Willebrand factor D and EGF domains (VWDE)	6.91e-46	von Willebrand factor D and EGF domain-containing protein isoform 1 precursor	1.91e-47	slit1	EGF,EGF_2,NtA,TSP_1,hEGF
dd_Smed_v4_158_0	414.621	-0.00799841	0.0451624	0.302829	0.844537	0	0	0	0	pks-1	0
dd_Smed_v4_15565_0	59.3246	-0.00751894	0.0478394	0.426383	NA	0	0.33	0	0	0	0
dd_Smed_v4_14011_0	217.964	-0.0073938	0.0483461	0.267827	0.826717	0	0	0	0	0	0
dd_Smed_v4_42165_0	25.1627	-0.00729529	0.0483875	0.241443	NA	0	3.3	sentrin-specific protease 8 isoform a	3.5	0	Peptidase_C48
dd_Smed_v4_43672_0	24.7883	-0.00713479	0.0483393	0.258188	NA	0	0	engulfment and cell motility protein 2 isoform X1	3.2	0	0
dd_Smed_v4_23734_0	25.0846	-0.00713313	0.0483188	0.274852	NA	0	0	0	0	0	0
dd_Smed_v4_10783_0	117.103	-0.00708183	0.0470224	0.560978	NA	0	0	0	0	0	0
dd_Smed_v4_3710_0	248.03	-0.00696892	0.0456378	0.658032	0.963141	0	0.5	DENN domain-containing protein 2C isoform 2	0.18	hypothetical_protein_Smed-FAM115C-like_protein	Neocarzinostat
dd_Smed_v4_8495_0	74.1321	-0.00679132	0.0475142	0.505604	NA	eukaryotic translation initiation factor 1 (EIF1)	6.21e-35	eukaryotic translation initiation factor 1	3.63e-35	0	SUI1
dd_Smed_v4_15100_0	45.8611	-0.00663706	0.047867	0.434917	NA	ubiquitin C (UBC)	1.28e-10	ubiquitin-60S ribosomal protein L40 precursor	1.08e-10	0	Rad60-SLD,ubiquitin
dd_Smed_v4_320_0	98844.1	-0.00660593	0.0408758	0.876314	0.986155	heat shock 70kDa protein 8 (HSPA8)	0	heat shock cognate 71 kDa protein isoform 1	0	Hsp70	FGGY_C,FtsA,HSP70,MreB_Mbl
dd_Smed_v4_25237_0	44.5921	-0.00658775	0.0479446	0.405957	NA	tigger transposable element derived 6 (TIGD6)	1.36e-17	tigger transposable element-derived protein 4	3.18e-13	0	DDE_1
dd_Smed_v4_7728_0	264.802	-0.00654565	0.0453896	0.684472	0.9659	small nuclear ribonucleoprotein 200kDa (U5) (SNRNP200)	2.69e-29	U5 small nuclear ribonucleoprotein 200 kDa helicase	4.53e-29	0	0
dd_Smed_v4_12532_0	53.6245	-0.00652587	0.0477673	0.460955	NA	0	4.3	0	0	0	0
dd_Smed_v4_7876_0	588.976	-0.00651994	0.0435887	0.73141	0.970828	0	0	0	0	0	0
dd_Smed_v4_4005_0	1179.42	-0.00646013	0.0424075	0.751818	0.973536	translocase of outer mitochondrial membrane 40 homolog (yeast) (TOMM40)	3.72e-49	mitochondrial import receptor subunit TOM40 homolog	7.25e-48	0	Porin_3
dd_Smed_v4_16532_0	53.2379	-0.00576507	0.0477984	0.468142	NA	0	3.5	diacylglycerol kinase zeta isoform X6	3.3	0	0
dd_Smed_v4_26780_0	17.9262	-0.0057221	0.0481727	0.28854	NA	0	0	galanin receptor type 3	8.1	GCR103	7tm_1
dd_Smed_v4_18120_0	95.3678	-0.00570888	0.0471517	0.597371	NA	0	0	0	0	0	0
dd_Smed_v4_1177_0	1176.51	-0.00563019	0.0428821	0.776026	0.973536	0	0.000153	serine/arginine-rich splicing factor 5 isoform 1	0.000239	heterogeneous_nuclear_ribonucleoprotein_A1_A2/B1	RRM_1
dd_Smed_v4_13790_0	87.8204	-0.00561865	0.0471033	0.609243	NA	0	0.16	transcription regulator protein BACH2 isoform X3	0.049	0	bZIP_2,bZIP_Maf
dd_Smed_v4_21477_0	21.0405	-0.00540867	0.0480685	0.352289	NA	0	0	0	0	0	0
dd_Smed_v4_18991_0	24.7133	-0.00515143	0.0479736	0.406717	NA	heat shock 70kDa protein 2 (HSPA2)	4.1e-12	heat shock-related 70 kDa protein 2 isoform X1	3.32e-12	Hsp70	0
dd_Smed_v4_3460_0	985.962	-0.00513511	0.0421919	0.802732	0.974417	DnaJ (Hsp40) homolog, subfamily B, member 11 (DNAJB11)	1.28e-142	dnaJ homolog subfamily B member 11 precursor	2.22e-141	DNAJB13-like_protein	DnaJ,DnaJ_C
dd_Smed_v4_5777_0	901.172	-0.00511895	0.0427739	0.798029	0.97427	UTP20, small subunit (SSU) processome component, homolog (yeast) (UTP20)	1.16e-23	small subunit processome component 20 homolog	4.36e-23	0	DRIM
dd_Smed_v4_44071_0	30.7715	-0.00501797	0.047905	0.444211	NA	asp (abnormal spindle) homolog, microcephaly associated (Drosophila) (ASPM)	1.33e-53	abnormal spindle-like microcephaly-associated protein homolog	5.92e-55	0	ASH,CAMSAP_CH,CH
dd_Smed_v4_6139_0	321.392	-0.00497378	0.0445794	0.766733	0.973536	zinc finger protein 330 (ZNF330)	6.08e-116	zinc finger protein 330 isoform 1	1.7e-116	0	NOA36
dd_Smed_v4_2664_0	460.075	-0.00488216	0.0441001	0.782503	0.973536	0	2.1	collagen alpha-1(XII) chain isoform X2	6.5	hypothetical_protein	0
dd_Smed_v4_13007_0	23.237	-0.0048367	0.0479516	0.421063	NA	0	0	0	0	0	0
dd_Smed_v4_8318_0	104.261	-0.0048125	0.0468166	0.676265	NA	NIP7, nucleolar pre-rRNA processing protein (NIP7)	6.62e-60	60S ribosome subunit biogenesis protein NIP7 homolog isoform 1	8.74e-59	0	UPF0113,UPF0113_N
dd_Smed_v4_12683_1_2	191.754	-0.00473705	0.0463638	0.713545	0.969495	0	0	tumor protein p53-inducible protein 13 isoform X4	5.6	ORF2-like_protein	0
dd_Smed_v4_22968_0	33.7707	-0.00461967	0.0477364	0.523591	NA	0	0	0	0	0	0
dd_Smed_v4_15199_0	36.1072	-0.00461489	0.0477325	0.52515	NA	0	0	0	0	0	0
dd_Smed_v4_23157_0	22.2889	-0.00460905	0.0479513	0.423054	NA	jerky homolog-like (mouse) (JRKL)	2.93e-13	jerky protein homolog-like	5.69e-13	0	DDE_1,HTH_Tnp_Tc5
dd_Smed_v4_10375_0	197.242	-0.00458936	0.0456107	0.763024	0.973536	synaptotagmin-like 3 (SYTL3)	3.71e-16	synaptotagmin-like protein 3 isoform X1	2.05e-16	0	C2,FYVE_2,zf-RING_4
dd_Smed_v4_12387_0	658.919	-0.00455398	0.0425109	0.819392	0.97564	baculoviral IAP repeat containing 6 (BIRC6)	5.3e-44	baculoviral IAP repeat-containing protein 6 isoform X20	2.74e-44	0	BIR
dd_Smed_v4_2548_0	695.677	-0.00451328	0.0423672	0.822521	0.976359	0	0	0	0	0	0
dd_Smed_v4_1087_0	6506.01	-0.00449293	0.0415734	0.829814	0.977954	heat shock 70kDa protein 4-like (HSPA4L)	0	heat shock 70 kDa protein 4L isoform X1	0	Hsp70	HSP70,MreB_Mbl,Peptidase_S49
dd_Smed_v4_18197_0	66.4343	-0.00449046	0.0472399	0.64236	NA	0	2.8	uncharacterized protein LOC118567641, partial	0.065	0	0
dd_Smed_v4_2056_0	450.873	-0.00444981	0.047578	0.577094	0.947175	#N/A	#N/A	#N/A	#N/A	#N/A	#N/A
dd_Smed_v4_10439_0	47.0844	-0.00440733	0.0476039	0.574999	NA	0	0.038	elongator complex protein 5 isoform X1	5.4	0	Elong_Iki1
dd_Smed_v4_14725_0	120.092	-0.00431135	0.0465935	0.717982	NA	GDP-D-glucose phosphorylase 1 (GDPGP1)	6.05e-31	GDP-D-glucose phosphorylase 1	1.32e-28	0	HIT
dd_Smed_v4_15273_0	151.072	-0.0042905	0.0460767	0.75142	0.973536	cactin, spliceosome C complex subunit (CACTIN)	8.48e-100	cactin	2.46e-98	0	CactinC_cactus,Cactin_mid
dd_Smed_v4_26920_1_1	18.7409	-0.0042529	0.0479544	0.423495	NA	#N/A	#N/A	#N/A	#N/A	#N/A	#N/A
dd_Smed_v4_7399_0	199.213	-0.00408943	0.0457006	0.777528	0.973536	0	4.17e-12	phospholipid phosphatase 1 isoform 2	5.25e-12	0	PAP2
dd_Smed_v4_13617_0	133.361	-0.00404346	0.0462805	0.75495	NA	0	0.095	hemicentin-2 isoform X3	0.057	NPHS1-4	C2-set_2,Ig_3
dd_Smed_v4_31634_0	26.7107	-0.00391626	0.0477802	0.534786	NA	0	8.9	vacuolar protein sorting-associated protein 37C isoform 3	0.59	0	0
dd_Smed_v4_29804_0	32.0466	-0.00391045	0.0476783	0.577942	NA	0	0	0	0	0	0
dd_Smed_v4_26600_0	33.8304	-0.00386411	0.0476586	0.586443	NA	0	0	0	0	0	0
dd_Smed_v4_25797_0	34.1389	-0.0036488	0.0475928	0.620199	NA	0	0	0	0	0	0
dd_Smed_v4_22479_0	40.8208	-0.00358317	0.0475206	0.643072	NA	hairy/enhancer-of-split related with YRPW motif 2 (HEY2)	1.55e-18	hairy/enhancer-of-split related with YRPW motif protein 2	8.32e-18	hes-like_3	HLH,Hairy_orange
dd_Smed_v4_17071_0	25.1684	-0.00344281	0.0477285	0.58614	NA	0	0.016	zinc finger and BTB domain-containing protein 11	0.013	0	zf-C2H2,zf-C2H2_4,zf-C2H2_jaz
dd_Smed_v4_16411_0	32.1629	-0.00338868	0.0476423	0.622849	NA	0	0	0	0	0	0
dd_Smed_v4_24815_0	24.6277	-0.00337618	0.0477378	0.591883	NA	0	0.47	0	0	0	0
dd_Smed_v4_22565_0	79.2777	-0.00329753	0.0468906	0.749616	NA	0	0.000624	SCAN domain containing 3 isoform 1	0.002	0	DUF4080
dd_Smed_v4_30574_0	69.5959	-0.00299007	0.0470768	0.756998	NA	ATP-binding cassette, sub-family A (ABC1), member 1 (ABCA1)	0	phospholipid-transporting ATPase ABCA1	0	0	AAA_21,AAA_23,ABC2_membrane_3,ABC_tran
dd_Smed_v4_22202_0	58.4531	-0.0029733	0.0472552	0.736008	NA	0	0	0	0	0	DUF5641
dd_Smed_v4_33739_0	35.9415	-0.00267125	0.0474851	0.718587	NA	0	0	0	0	0	0
dd_Smed_v4_19564_0	35.706	-0.00245952	0.0475801	0.714014	NA	0	0	0	0	0	0
dd_Smed_v4_14439_0	266.683	-0.00244298	0.0454832	0.867941	0.984257	topoisomerase (DNA) II binding protein 1 (TOPBP1)	1.64e-34	DNA topoisomerase 2-binding protein 1 isoform X2	8.5e-36	ptip	BRCT,BRCT_2,BRCT_3,LIG3_BRCT,PTCB-BRCT,RTT107_BRCT_5
dd_Smed_v4_14566_0	67.5762	-0.00232074	0.0470155	0.810048	NA	0	0.096	RNA exonuclease 1 homolog	3.9	0	0
dd_Smed_v4_13008_0	61.7071	-0.00221859	0.0470585	0.814213	NA	0	0	0	0	0	0
dd_Smed_v4_28314_0_2	22.8767	-0.00220105	0.047648	0.71871	NA	0	0	0	0	0	0
dd_Smed_v4_12929_0	80.058	-0.00213552	0.0469072	0.830777	NA	DIRAS family, GTP-binding RAS-like 2 (DIRAS2)	5.54e-29	GTP-binding protein Di-Ras2 isoform X1	5.03e-29	Rac-1	Arf,GTP_EFTU,MMR_HSR1,Ras,Roc,RsgA_GTPase,SRPRB
dd_Smed_v4_11084_0	147.382	-0.00205353	0.0459447	0.877375	0.986155	0	2.91e-05	ras association domain-containing protein 1 isoform X1	0.000368	0	Nore1-SARAH,ORF6C
dd_Smed_v4_15727_0	33.4292	-0.00191093	0.0475006	0.784927	NA	0	0	0	0	0	HTH_Tnp_Tc3_2
dd_Smed_v4_31430_0	38.3661	-0.00185698	0.0473978	0.806953	NA	0	0	0	0	slc25a-25	RteC
dd_Smed_v4_19622_0	113.209	-0.0016049	0.0463769	0.892006	NA	0	0.03	zinc finger MYM-type protein 1 isoform X1	0.003	0	0
dd_Smed_v4_10568_0	258.026	-0.00153363	0.0448643	0.924381	0.993985	0	0.041	cellular nucleic acid-binding protein isoform 1	0.035	0	zf-CCHC
dd_Smed_v4_20393_0	63.1015	-0.0013147	0.0470239	0.887304	NA	0	1.1	0	0	raptor	0
dd_Smed_v4_12027_0	259.06	-0.00118741	0.0451439	0.939295	0.995286	solute carrier family 7 (anionic amino acid transporter light chain, xc- system), member 11 (SLC7A11)	1.53e-101	cystine/glutamate transporter isoform X1	5.37e-100	slc7a-8	AA_permease,AA_permease_2
dd_Smed_v4_23212_0	30.6686	-0.00105432	0.0475428	0.869459	NA	0	0	0	0	0	0
dd_Smed_v4_28959_0	21.2783	-0.00092553	0.0476387	0.87043	NA	0	0	sodium channel protein type 1 subunit alpha isoform X1	8.7	0	0
dd_Smed_v4_32181_0	21.5337	-0.000820845	0.0476139	0.888108	NA	0	0	0	0	0	0
dd_Smed_v4_13905_0	169.551	-0.000590317	0.0457426	0.964846	0.997696	0	0	snRNA-activating protein complex subunit 3 isoform X1	0.032	0	0
dd_Smed_v4_9151_0	80.5536	-0.000433572	0.0468801	0.96408	NA	0	1.12e-14	alpha-tocopherol transfer protein-like isoform X1	4.11e-15	0	CRAL_TRIO,CRAL_TRIO_N
dd_Smed_v4_19340_0	48.6017	-0.000268623	0.0471928	0.973469	NA	0	0	0	0	0	0
dd_Smed_v4_17767_0	24.8246	-5.31564e-05	0.0475746	0.991355	NA	0	0.13	unconventional myosin-XVIIIb isoform X1	1.9	0	0
dd_Smed_v4_29570_0	24.11	9.75481e-05	0.0475763	0.988766	NA	0	0	0	0	0	0
dd_Smed_v4_10626_0	89.6054	0.000112125	0.0466778	0.991791	NA	0	3.5	kinesin-like protein KIF27 isoform X5	7.3	0	0
dd_Smed_v4_6668_0	93.2516	0.000183458	0.0466356	0.98897	NA	CDC28 protein kinase regulatory subunit 2 (CKS2)	7.29e-34	cyclin-dependent kinases regulatory subunit 2	5.84e-34	slc47a-2	CKS,DUF1965
dd_Smed_v4_16506_0	112.462	0.000262711	0.0463733	0.984092	NA	0	7.8	0	0	0	0
dd_Smed_v4_32813_0	28.722	0.000646199	0.0474951	0.925033	NA	0	7	0	0	0	0
dd_Smed_v4_13475_0	165.497	0.000690805	0.0456903	0.954075	0.996451	0	0	0	0	INX-13	Innexin
dd_Smed_v4_21177_0	34.2136	0.000755804	0.0474414	0.916147	NA	0	0.2	peripheral-type benzodiazepine receptor-associated protein 1 isoform X5	1.8	0	DUF4570
dd_Smed_v4_4737_0	36.7994	0.000935574	0.0474501	0.884425	NA	C-type lectin domain family 18, member A (CLEC18A)	5.82e-11	C-type lectin domain family 18 member A isoform X9	1.26e-10	0	CAP,ShK
dd_Smed_v4_19966_0	40.3775	0.00177746	0.0473586	0.822356	NA	0	0	0	0	0	0
dd_Smed_v4_16210_0	60.767	0.00187041	0.0471124	0.81573	NA	0	0	0	0	0	0
dd_Smed_v4_17217_0	60.8136	0.00189942	0.0470495	0.845292	NA	0	0.2	striatin isoform X2	1.8	0	0
dd_Smed_v4_31879_0	26.8445	0.00215123	0.0476204	0.736026	NA	0	0	0	0	0	0
dd_Smed_v4_11377_0	474.339	0.00216807	0.043682	0.908727	0.989144	transient receptor potential cation channel, subfamily M, member 3 (TRPM3)9	1.05e-164	transient receptor potential cation channel subfamily M member 3 isoform f	5.77e-163	0	LSDAT_euk,LSDAT_prok
dd_Smed_v4_5406_0	1097.51	0.00221984	0.0443309	0.866869	0.984234	0	0.013	alpha-crystallin A chain isoform 3	0.051	0	HSP20
dd_Smed_v4_1006_0	5362.24	0.00224427	0.0395768	0.614214	0.955435	ATPase, Ca++ transporting, cardiac muscle, slow twitch 2 (ATP2A2)a	0	sarcoplasmic/endoplasmic reticulum calcium ATPase 2 isoform a	0	non-gastric_H+,K+-ATPase_alpha_subunit	Cation_ATPase,Cation_ATPase_C,Cation_ATPase_N,E1-E2_ATPase,HAD,Hydrolase,Hydrolase_3
dd_Smed_v4_18600_0	62.615	0.00230283	0.0472135	0.832186	NA	0	1.8	uncharacterized protein Gm42427, partial	1.5	0	Asp_protease,Asp_protease_2,RVP,gag-asp_proteas
dd_Smed_v4_17953_0	25.648	0.00240906	0.0476561	0.698769	NA	0	0	0	0	0	0
dd_Smed_v4_19642_0	60.0476	0.00254897	0.047166	0.780967	NA	0	0.63	olfactory receptor 878	9.7	0	0
dd_Smed_v4_585_0	704.181	0.00256436	0.044981	0.894453	0.987531	0	3.4	0	0	X1.A5.1	0
dd_Smed_v4_24931_0	30.3616	0.00273635	0.0476125	0.686396	NA	UDP-Gal:betaGlcNAc beta 1,3-galactosyltransferase, polypeptide 5 (B3GALT5)	3.44e-20	beta-1,3-galactosyltransferase 5 isoform X1	1.09e-22	0	Fringe,Galactosyl_T
dd_Smed_v4_10426_0	818.703	0.00275837	0.0422624	0.891326	0.987531	Rho GTPase activating protein 44 (ARHGAP44)	3.91e-49	rho GTPase-activating protein 44 isoform X5	2.84e-50	0	BAR,RhoGAP
dd_Smed_v4_23065_0	48.6188	0.00277692	0.0472997	0.746594	NA	0	7.1	traf2 and NCK-interacting protein kinase isoform X3	9	0	0
dd_Smed_v4_511_0	18453.7	0.00282952	0.0402153	0.85354	0.982246	heat shock 70kDa protein 5 (glucose-regulated protein, 78kDa) (HSPA5)	0	endoplasmic reticulum chaperone BiP precursor	0	Hsp70	HSP70
dd_Smed_v4_32398_0	32.0796	0.00284721	0.0475832	0.682826	NA	0	0	0	0	0	RNR_N
dd_Smed_v4_22230_0	65.9146	0.00312005	0.0471305	0.745879	NA	0	2.5e-05	zinc finger MYM-type protein 1 isoform X1	0.000122	0	DUF4371
dd_Smed_v4_12310_0	129.268	0.00334634	0.0466887	0.77175	NA	0	0	adhesion G-protein coupled receptor G2 isoform 5 precursor	3.2	hypothetical_protein	0
dd_Smed_v4_12026_0	158.334	0.00338247	0.0459653	0.805175	0.974787	ER degradation enhancer, mannosidase alpha-like 1 (EDEM1)	0	ER degradation-enhancing alpha-mannosidase-like protein 1	0	0	Glyco_hydro_47
dd_Smed_v4_19573_0	40.5184	0.00338567	0.0475156	0.660694	NA	0	3.8	0	0	0	0
dd_Smed_v4_20985_0_4	76.9046	0.00340451	0.0469867	0.740882	NA	#N/A	#N/A	#N/A	#N/A	#N/A	#N/A
dd_Smed_v4_6521_0	1920.25	0.00350206	0.0403053	0.874744	0.98571	ash1 (absent, small, or homeotic)-like (Drosophila) (ASH1L)	2.92e-113	histone-lysine N-methyltransferase ASH1L isoform X4	3.85e-115	NSD-1	AWS,BAH,Bromodomain,GMC_oxred_C,PHD,SET
dd_Smed_v4_7994_0	85.7645	0.00354171	0.0468703	0.743536	NA	0	9.7	OTU domain-containing protein 7B isoform X1	8.4	0	0
dd_Smed_v4_1940_0	140.232	0.00381054	0.0464102	0.678535	NA	0	0	DNA repair protein RAD51 homolog 2 isoform X1	5.4	0	0
dd_Smed_v4_16953_0	131.585	0.00395517	0.0463554	0.756009	NA	0	7.8	0	0	0	PAP2_3
dd_Smed_v4_15567_1_1	30.1377	0.00403439	0.0477369	0.55237	NA	#N/A	#N/A	#N/A	#N/A	#N/A	#N/A
dd_Smed_v4_19506_0	71.0376	0.00450962	0.0472919	0.636228	NA	0	0	0	0	0	DUF4460
dd_Smed_v4_8020_0	295.996	0.00490266	0.0458242	0.749525	0.973536	NAD kinase (NADK)	5.13e-54	NAD kinase isoform 2	2.84e-57	0	NAD_kinase
dd_Smed_v4_21383_0	37.2788	0.00513799	0.0477686	0.494508	NA	0	2.53e-05	kinesin-like protein KIF17 isoform 2	8.95e-06	KIF27-like_protein	0
dd_Smed_v4_2324_0	4088.18	0.00541222	0.0402654	0.763795	0.973536	hypoxia up-regulated 1 (HYOU1)	0	hypoxia up-regulated protein 1 isoform X2	0	Hsp70	HSP70,MreB_Mbl
dd_Smed_v4_18090_0	25.5087	0.00591508	0.0480838	0.353615	NA	0	6.9	alpha-2-macroglobulin receptor-associated protein precursor	7	0	0
dd_Smed_v4_47101_0	44.9093	0.00603554	0.0478127	0.460097	NA	0	0	0	0	ORF2-like_protein	RVT_1
dd_Smed_v4_19498_0_2	24.9456	0.00617571	0.0481237	0.338612	NA	0	8.4	PR domain-containing protein 11 isoform X2	1.7	0	0
dd_Smed_v4_10846_0	321.257	0.00636911	0.0461543	0.665767	0.964746	dynein, axonemal, heavy chain 3 (DNAH3)	0	dynein heavy chain 3, axonemal	0	DNAHb-1	AAA,AAA_14,AAA_16,AAA_18,AAA_22,AAA_24,AAA_30,AAA_33,AAA_5,AAA_6,AAA_7,AAA_8,AAA_lid_1,DHC_N2,Dynein_AAA_lid,PhoH,RNA_helicase,T2SSE
dd_Smed_v4_24392_0	52.5373	0.00651773	0.0477847	0.458036	NA	0	0	0	0	pol_polyprotein	0
dd_Smed_v4_5496_0	64.1238	0.0065774	0.0477674	0.4617	NA	filamin C, gamma (FLNC)	0	filamin-C isoform X1	0	0	Big_3_5,CAMSAP_CH,CH,CH_2,Filamin,Y_Y_Y,YtkA
dd_Smed_v4_899_0	7290.56	0.00664761	0.0382064	0.840841	0.979692	glycine amidinotransferase (L-arginine:glycine amidinotransferase) (GATM)	7.44e-116	glycine amidinotransferase, mitochondrial precursor	1.58e-118	hypothetical_protein_Smed-agat-1	Amidinotransf
dd_Smed_v4_9582_0	595.807	0.00666869	0.0435414	0.340172	0.86765	0	0.001	ataxin-7-like protein 1 isoform X13	0.002	0	SCA7
dd_Smed_v4_27579_0	30.2118	0.00675221	0.0481719	0.328122	NA	0	0	0	0	0	0
dd_Smed_v4_15498_0	185.095	0.00677473	0.0464253	0.623917	0.957128	0	7.9	0	0	0	0
dd_Smed_v4_13058_0	39.6091	0.00696132	0.0481552	0.338429	NA	dynein, axonemal, heavy chain 1 (DNAH1)	0	dynein heavy chain 1, axonemal isoform X1	0	DNAHb-1	AAA_6,DHC_N2
dd_Smed_v4_18046_0	44.4405	0.00735814	0.0481025	0.363729	NA	SCAN domain containing 3 (SCAND3)	5.43e-16	general transcription factor II-I repeat domain-containing protein 2 isoform 1	6.23e-10	0	CsoSCA
dd_Smed_v4_10259_0	1058.38	0.00806226	0.0437799	0.675439	0.965719	ADAM metallopeptidase with thrombospondin type 1 motif, 9 (ADAMTS9)	8.21e-102	A disintegrin and metalloproteinase with thrombospondin motifs 20 isoform X2	5.5e-105	disintegrin/metalloproteinase_with_thrombospondin_motifs-1	ADAM_CR_2,GON,Reprolysin,Reprolysin_2,Reprolysin_3,Reprolysin_4,Reprolysin_5,TSP_1
dd_Smed_v4_6779_0	1414.88	0.00851097	0.0408261	0.687804	0.9659	ankyrin repeat and KH domain containing 1 (ANKHD1)	9.57e-155	ankyrin repeat domain-containing protein 17 isoform X7	2.5e-149	transient_receptor_potential_cation_channel_subfamily_A_member-1	Ank,Ank_2,Ank_3,Ank_4,Ank_5,DBD_Tnp_Hermes,KH_1,KH_4
dd_Smed_v4_12740_1_1	81.2375	0.00873083	0.0478005	0.423562	NA	#N/A	#N/A	#N/A	#N/A	#N/A	#N/A
dd_Smed_v4_11328_0_2	99.9149	0.00889624	0.0476374	0.441695	NA	#N/A	#N/A	#N/A	#N/A	#N/A	#N/A
dd_Smed_v4_22749_0	38.8336	0.00898758	0.0485588	0.252024	NA	0	0.76	polyubiquitin-B	0.22	0	RVT_1
dd_Smed_v4_12439_0	169.187	0.00908299	0.0468174	0.52148	0.933894	ATP-binding cassette, sub-family A (ABC1), member 1 (ABCA1)	8.24e-77	phospholipid-transporting ATPase ABCA1	3.07e-76	0	ABC2_membrane_3,DUF2405
dd_Smed_v4_17773_0	53.9341	0.00966639	0.0484873	0.292467	NA	dynein, axonemal, heavy chain 8 (DNAH8)	5.63e-155	dynein heavy chain 5, axonemal	2.55e-150	DNAHb-1	AAA_14,AAA_16,AAA_22,AAA_29,AAA_33,AAA_5,AAA_6,AAA_7,AAA_lid_1,ABC_tran,DHC_N2,Dynein_AAA_lid,RNA_helicase,T2SSE
dd_Smed_v4_12565_0	82.8487	0.010765	0.0488453	0.239454	NA	smg-1 homolog, phosphatidylinositol 3-kinase-related kinase (C. elegans) (SMG1)	1.09e-13	serine/threonine-protein kinase SMG1 isoform X3	4.83e-14	SMG-1	Ank,Ank_2,Ank_3,Ank_4,Ank_5,SMG1,Sec7_N
dd_Smed_v4_13603_0	104.111	0.0109873	0.0481283	0.362697	NA	0	0	0	0	0	0
dd_Smed_v4_1636_0	1489.94	0.0110237	0.0487488	0.265318	0.825002	zonadhesin (ZAN)6	2.66e-34	Fc fragment of IgG binding protein-like precursor	2.7e-31	hypothetical_protein_Smed-fibrillin-like_protein	ShK,VWD
dd_Smed_v4_3588_0	1139.94	0.0111819	0.0455033	0.491812	0.926286	DnaJ (Hsp40) homolog, subfamily B, member 1 (DNAJB1)	7.23e-111	dnaJ homolog subfamily B member 1 isoform 1	1.85e-111	DNAJB13-like_protein	DnaJ,DnaJ_C
dd_Smed_v4_12061_0	144.461	0.0115058	0.0480131	0.375047	NA	0	0	0	0	0	0
dd_Smed_v4_17978_0	196.093	0.0116919	0.048026	0.371973	0.877042	0	0	echinoderm microtubule-associated protein-like 2 isoform X2	4.9	0	REV
dd_Smed_v4_6808_0	421.267	0.0118876	0.0463124	0.483276	0.922454	0	0	0	0	0	0
dd_Smed_v4_13545_0	129.966	0.0122127	0.0484046	0.318546	NA	0	0	0	0	0	0
dd_Smed_v4_12815_0	213.62	0.0148427	0.0483747	0.329831	0.864944	chromodomain helicase DNA binding protein 6 (CHD6)	2.52e-169	chromodomain-helicase-DNA-binding protein 9 isoform X8	2.19e-169	chromodomain_helicase_DNA-binding_protein_4	Chromo,ResIII,SNF2_N
dd_Smed_v4_238_0	45.1507	0.0152999	0.0510498	0.043401	NA	0	0.86	jerky protein	1.6	0	0
dd_Smed_v4_758_1_1	20697.9	0.0162043	0.0423527	0.465116	0.914507	#N/A	#N/A	#N/A	#N/A	#N/A	#N/A
dd_Smed_v4_14707_0	126.167	0.0163871	0.0499192	0.209104	NA	dynein, axonemal, heavy chain 6 (DNAH6)	0	dynein heavy chain 6, axonemal isoform X1	0	DNAHb-1	AAA,AAA_18,AAA_5,AAA_6,DHC_N2,Pex19,RNA_helicase,Snf7,U3_assoc_6
dd_Smed_v4_13792_0	54.6109	0.0165959	0.0513438	0.0749735	NA	dynein, axonemal, heavy chain 7 (DNAH7)	0	dynein, axonemal, heavy chain 7B isoform X15	0	DNAHb-1	AAA_6,DHC_N2
dd_Smed_v4_2156_0	2103	0.0167518	0.0444501	0.436797	0.902265	0	0	isoleucine--tRNA ligase, cytoplasmic isoform X1	0	0	Anticodon_1,tRNA-synt_1,tRNA-synt_1e,tRNA-synt_1g
dd_Smed_v4_6915_0	1076.72	0.0173129	0.0466023	0.382383	0.879683	heparan sulfate proteoglycan 2 (HSPG2)	2.29e-61	basement membrane-specific heparan sulfate proteoglycan core protein isoform X3	7.51e-62	Plc	I-set,Ig_2,Ig_3,Ig_6,Laminin_B,Ldl_recept_a,Receptor_2B4,V-set,ig
dd_Smed_v4_1695_0	965.011	0.0175828	0.0453318	0.410371	0.891384	serine/arginine-rich splicing factor 10 (SRSF10)6	7.13e-22	serine/arginine-rich splicing factor 10 isoform X1	6.03e-22	bruno-like	RRM_1,RRM_7
dd_Smed_v4_11858_0	223.731	0.0179177	0.0495569	0.264712	0.825002	histone deacetylase 5 (HDAC5)	1.37e-07	histone deacetylase 5 isoform X9	1.45e-07	0	0
dd_Smed_v4_13700_0	209.658	0.0184105	0.0503314	0.223584	0.793196	0	1.92e-05	proliferation marker protein Ki-67 isoform X2	7.87e-07	0	FHA,PP1_bind,SBDS,Yop-YscD_cpl
dd_Smed_v4_11154_0	467.34	0.0200748	0.0478842	0.325209	0.86351	0	5.1	0	0	0	0
dd_Smed_v4_11785_0	64.4546	0.0212002	0.0540203	0.0352389	NA	0	6.4	0	0	0	Asp_protease,RVP,gag-asp_proteas
dd_Smed_v4_11465_0	414.107	0.0212492	0.0490421	0.275971	0.830228	carnitine O-octanoyltransferase (CROT)	5.67e-41	peroxisomal carnitine O-octanoyltransferase isoform X1	1.09e-41	0	Carn_acyltransf
dd_Smed_v4_7777_0	227.938	0.0218379	0.0521594	0.164745	0.744762	solute carrier family 35, member B1 (SLC35B1)	4.34e-74	solute carrier family 35 member B1 isoform 1	2.23e-77	slc35b-3	EamA,TPT,UAA
dd_Smed_v4_8029_0	305.15	0.0221193	0.052398	0.156248	0.741005	phytanoyl-CoA dioxygenase domain containing 1 (PHYHD1)	3.77e-76	phytanoyl-CoA dioxygenase domain-containing protein 1 isoform 1	2.62e-72	0	PhyH
dd_Smed_v4_11216_0	498.709	0.0221656	0.0488415	0.281908	0.833745	solute carrier family 4, sodium borate transporter, member 11 (SLC4A11)	3.71e-143	sodium bicarbonate transporter-like protein 11 isoform X3	9.05e-140	slc4a-4	HCO3_cotransp
dd_Smed_v4_2712_2_1	141.88	0.0222166	0.0531227	0.120927	NA	0	0.33	protein O-linked-mannose beta-1,4-N-acetylglucosaminyltransferase 2 isoform X1	1	0	zf-C3HC4,zf-RING_2,zf-RING_5
dd_Smed_v4_9153_0	347.668	0.022696	0.0506367	0.225322	0.79572	slit homolog 2 (Drosophila) (SLIT2)	7.27e-16	slit homolog 2 protein isoform X4	1.96e-16	slit-2	LRR_1,LRR_4,LRR_5,LRR_8,TPKR_C2
dd_Smed_v4_12771_0	301.105	0.0235531	0.0514212	0.206201	0.778047	protein tyrosine phosphatase, receptor type, D (PTPRD)	7.56e-109	receptor-type tyrosine-protein phosphatase delta isoform X24	3.02e-109	roboA	C2-set_2,DUF2369,DUF4998,I-set,Ig_2,Ig_3,Interfer-bind,Pur_ac_phosph_N,V-set,fn3,ig
dd_Smed_v4_285_0	2982.51	0.0293365	0.0482546	0.235669	0.804709	actin, beta (ACTB)	1.79e-37	actin, cytoplasmic 2 isoform 2	4.84e-39	0	Actin
dd_Smed_v4_21425_0	94.617	0.0293622	0.059925	0.028328	NA	0	0	0	0	0	0
dd_Smed_v4_2272_0	9010.87	0.0316371	0.0525678	0.165246	0.744762	filamin B, beta (FLNB)	0	filamin-B isoform a	0	0	Big_3_5,CAMSAP_CH,CH,CH_2,DUF2141,DUF5060,Filamin,Y_Y_Y
dd_Smed_v4_8840_0	246.535	0.0338843	0.0610834	0.0736567	0.608631	0	0.27	0	0	0	0
dd_Smed_v4_12996_0	313.623	0.0339532	0.0612073	0.220522	0.790938	spectrin, beta, non-erythrocytic 1 (SPTBN1)	0	spectrin beta chain, non-erythrocytic 1 isoform X1	0	0	CAMSAP_CH,CH,Spectrin
dd_Smed_v4_15647_0	130.349	0.0342218	0.0656045	0.0133598	NA	sulfotransferase family, cytosolic, 1C, member 3 (SULT1C3)	1.2e-48	sulfotransferase 1C1	6.07e-49	0	DUF4268,Sulfotransfer_1,Sulfotransfer_3
dd_Smed_v4_13610_0	173.695	0.0388783	0.0687853	0.0326951	0.442823	0	0.22	collagen alpha-1(XV) chain precursor	0.000464	0	0
dd_Smed_v4_451_0	6750.81	0.0447078	0.0659363	0.08209	0.624939	0	0	0	0	0	DUF3558,HJURP_mid,PDDEXK_10,Spindle_Spc25
dd_Smed_v4_1846_0	5013.25	0.04717	0.0546388	0.0976495	0.662224	kyphoscoliosis peptidase (KY)	5.73e-38	kyphoscoliosis peptidase	1.15e-39	0	0
dd_Smed_v4_1039_0	8841.39	0.0488812	0.0737182	0.0551498	0.549258	0	0.002	heat shock protein beta-8	0.08	0	ArsA_HSP20,HSP20
dd_Smed_v4_5165_0	2363.09	0.0625447	0.0689988	0.0545255	0.545285	lysine (K)-specific methyltransferase 2C (KMT2C)	3.54e-67	histone-lysine N-methyltransferase 2C isoform X27	5.92e-66	LPT	PHD,PHD_2,zf-HC5HC2H,zf-HC5HC2H_2
dd_Smed_v4_246_0	12581.5	0.062833	0.0773015	0.0578432	0.559366	actin, gamma 1 (ACTG1)	0	actin, cytoplasmic 2 isoform 1	0	0	Actin
dd_Smed_v4_5999_0	894.418	0.13597	0.105277	0.00927487	0.225028	carboxypeptidase O (CPO)	1.38e-63	carboxypeptidase A2 preproprotein	4.36e-63	0	Peptidase_M14
dd_Smed_v4_11471_0	163.542	0.181605	0.599309	0.00782834	0.206074	unc-80 homolog (C. elegans) (UNC80)	2.57e-42	protein unc-80 homolog isoform X7	6.3e-42	0	UNC80

## Sheet: 24hpa control vs. myoD RNAi
24hpa control vs. myoD RNAi
dd_ID	baseMean	log2FoldChange	lfcSE	pvalue	padj	Human Blast	e-value	Mouse Blast	e-value	PFAM match to longest ORF
dd_Smed_v4_16222_0	100.222	-3.60371	0.306672	8.50403e-33	1.14949e-28	runt-related transcription factor 1 (RUNX1)	3.44e-28	runt-related transcription factor 1 isoform 4	3.41e-28	Runt
dd_Smed_v4_31236_0	10.5021	-3.13746	0.801291	1.08308e-05	NA	frizzled family receptor 5 (FZD5)	7.4e-51	frizzled-8 precursor	1.18e-51	Fz
dd_Smed_v4_17168_1_1	50.8469	-2.42494	0.328738	8.61003e-15	6.84598e-12	frizzled family receptor 8 (FZD8)	4.04e-45	frizzled-8 precursor	4.42e-45	Frizzled
dd_Smed_v4_28398_0	17.2457	-2.15139	0.534941	3.37612e-06	NA	wingless-type MMTV integration site family, member 1 (WNT1)	3.95e-60	proto-oncogene Wnt-1 precursor	3e-60	wnt
dd_Smed_v4_14068_0	117.048	-2.02201	0.210609	4.82391e-23	1.3041e-19	noggin (NOG)	1.21e-11	noggin precursor	8.97e-12	Noggin
dd_Smed_v4_1610_0	108.757	-1.63795	0.452021	1.05961e-05	0.00125638	actin, beta (ACTB)	2.67e-13	actin, cytoplasmic 1	2.26e-13	Actin
dd_Smed_v4_26780_0	25.0601	-1.61175	0.422022	6.16398e-06	NA	0	0	galanin receptor type 3	8.1	7tm_1
dd_Smed_v4_25893_0	26.5098	-1.57833	0.418818	7.68579e-06	NA	C-terminal binding protein 2 (CTBP2)	2.77e-12	C-terminal-binding protein 2 isoform 1	2.65e-12	2-Hacid_dh,2-Hacid_dh_C,NAD_binding_2,THAP
dd_Smed_v4_17762_0	56.4309	-1.55435	0.319915	6.57278e-08	1.34612e-05	0	0	0	0	0
dd_Smed_v4_15499_0	80.0313	-1.48932	0.236917	1.73696e-11	8.09605e-09	calcitonin receptor (CALCR)	1.6e-21	calcitonin receptor isoform 1a precursor	2.81e-22	7tm_2,HRM
dd_Smed_v4_20026_0	15.121	-1.47824	0.581798	0.000434165	NA	0	5.6	BMP and activin membrane-bound inhibitor homolog isoform X1	4.2	Activin_recp
dd_Smed_v4_22968_0	26.1938	-1.44241	0.406043	1.71171e-05	NA	0	0	0	0	0
dd_Smed_v4_24180_0	73.8738	-1.43745	0.242264	1.52695e-10	5.73328e-08	notum pectinacetylesterase homolog (Drosophila) (NOTUM)	1.05e-73	palmitoleoyl-protein carboxylesterase NOTUM isoform 1 precursor	2.3e-75	PAE
dd_Smed_v4_4808_0	202.14	-1.36494	0.154822	5.88128e-20	9.93715e-17	histone cluster 1, H2bl (HIST1H2BL)	5.62e-54	histone H2B type 1-A	3.45e-54	CBFD_NFYB_HMF,Histone,TFIID_20kDa,YscO-like
dd_Smed_v4_158_0	1184.53	-1.33066	0.131434	1.89983e-25	6.41999e-22	0	0	0	0	0
dd_Smed_v4_9273_0	563.619	-1.32701	0.147107	8.95043e-21	2.01638e-17	early growth response 4 (EGR4)	1.24e-31	early growth response protein 4	6.57e-32	zf-C2H2,zf-C2H2_4,zf-C2H2_jaz,zf-H2C2_2,zf-met
dd_Smed_v4_5161_0	124.356	-1.10425	0.201182	1.83732e-09	5.5189e-07	0	0	0	0	0
dd_Smed_v4_9677_0	243.919	-0.987128	0.141881	1.79351e-13	1.01012e-10	protocadherin 11 Y-linked (PCDH11Y)a	1.05e-65	protocadherin-1 precursor	1.01e-65	Cadherin,Cadherin_2,Cadherin_3,Cadherin_pro
dd_Smed_v4_5862_0	391.07	-0.894282	0.12239	1.34792e-14	1.01221e-11	ribonucleotide reductase M2 B (TP53 inducible) (RRM2B)	1.31e-30	ribonucleoside-diphosphate reductase subunit M2 B isoform 2	1.24e-30	Ribonuc_red_sm
dd_Smed_v4_13487_0	30.834	-0.868684	0.411952	0.0010626	NA	wingless-type MMTV integration site family, member 2B (WNT2B)WNT-2B1	9.25e-90	protein Wnt-2 precursor	3.46e-91	wnt
dd_Smed_v4_12587_0	87.041	-0.864996	0.238527	1.21899e-05	0.00139618	0	0	0	0	0
dd_Smed_v4_11254_0	168.008	-0.839737	0.163572	1.40396e-08	3.38881e-06	pannexin 2 (PANX2)	3.04e-08	pannexin-2	3.45e-08	Innexin
dd_Smed_v4_12472_0	1348.06	-0.834126	0.0992684	2.25279e-18	2.76827e-15	delta-like 4 (Drosophila) (DLL4)	8.95e-15	protein jagged-2 isoform X2	8.09e-15	DSL,MG2,MG3,MG4
dd_Smed_v4_12355_0	322.36	-0.821463	0.134207	4.55261e-11	1.98508e-08	angiotensin I converting enzyme (peptidyl-dipeptidase A) 1 (ACE)	1.35e-103	angiotensin-converting enzyme isoform 2 precursor	2.75e-102	FAIM1,Peptidase_M2
dd_Smed_v4_8302_0	697.554	-0.817215	0.108909	3.31289e-15	2.98535e-12	0	0	actin-binding LIM protein 3 isoform X5	9.6	PORR,Sec34
dd_Smed_v4_13985_0	72.9625	-0.806911	0.252145	5.52299e-05	0.00458102	secreted frizzled-related protein 5 (SFRP5)	1.28e-37	secreted frizzled-related protein 1 isoform X1	1.5e-39	Fz
dd_Smed_v4_9562_0	58.2422	-0.738214	0.277655	0.000289591	0.0161086	0	0	EG433016 protein	0.015	0
dd_Smed_v4_3441_0	699.07	-0.721306	0.102401	9.74855e-14	5.9896e-11	calmodulin 1 (phosphorylase kinase, delta) (CALM1)	4.3e-22	calmodulin-1 isoform 2	3.8e-22	EF-hand_1,EF-hand_11,EF-hand_4,EF-hand_5,EF-hand_6,EF-hand_7,EF-hand_8,EF-hand_9,EMG1,SPARC_Ca_bdg
dd_Smed_v4_2221_0	1269.49	-0.717049	0.103386	2.09936e-13	1.13508e-10	heat shock 70kDa protein 8 (HSPA8)	0	heat shock cognate 71 kDa protein isoform 1	0	FGGY_C,FtsA,HSP70,MreB_Mbl
dd_Smed_v4_8930_0	65.2589	-0.712537	0.267717	0.000282108	0.015955	0	0	0	0	0
dd_Smed_v4_6668_0	101.534	-0.703825	0.214871	4.38248e-05	0.00389723	CDC28 protein kinase regulatory subunit 2 (CKS2)	7.29e-34	cyclin-dependent kinases regulatory subunit 2	5.84e-34	CKS,DUF1965
dd_Smed_v4_10685_0	85.1678	-0.697525	0.259742	0.000254004	0.0149512	0	9.5	0	0	SH2,SOCS_box
dd_Smed_v4_11629_0	184.149	-0.669889	0.156193	8.85633e-07	0.000144223	wntless homolog (Drosophila) (WLS)	3.64e-23	protein wntless homolog isoform 1	6.39e-22	0
dd_Smed_v4_7188_0	155.522	-0.635118	0.175532	1.34631e-05	0.0015165	glucosamine-phosphate N-acetyltransferase 1 (GNPNAT1)	1.4e-28	glucosamine 6-phosphate N-acetyltransferase isoform X1	4.28e-28	Acetyltransf_1,Acetyltransf_10,Acetyltransf_4,Acetyltransf_7,Mannosyl_trans2
dd_Smed_v4_9546_0	626.015	-0.603202	0.103784	3.55063e-10	1.14271e-07	wntless homolog (Drosophila) (WLS)	1.41e-110	protein wntless homolog isoform 2 precursor	7.51e-111	MIG-14_Wnt-bd
dd_Smed_v4_954_0	704.053	-0.572438	0.117894	6.54937e-08	1.34612e-05	0	0	0	0	0
dd_Smed_v4_11501_0	238.36	-0.563786	0.146739	6.09153e-06	0.000784183	0	0.26	pannexin-2 isoform X1	0.29	Innexin
dd_Smed_v4_585_0	1437.52	-0.548242	0.103743	6.90608e-09	1.79518e-06	0	3.4	0	0	0
dd_Smed_v4_1531_0	1431.71	-0.543815	0.108486	2.97384e-08	6.81312e-06	0	1.2	Bardet-Biedl syndrome 12 protein homolog isoform X2	0.14	0
dd_Smed_v4_2179_0	1599.49	-0.529716	0.0873844	7.64028e-11	3.2273e-08	solute carrier family 7 (amino acid transporter light chain, y+L system), member 6 (SLC7A6)	5.79e-119	Y+L amino acid transporter 2 isoform X1	9.11e-120	AA_permease,AA_permease_2
dd_Smed_v4_1582_0	3984.55	-0.523489	0.0807464	5.36173e-12	2.68424e-09	0	0.000793	zinc finger CCHC-type and RNA-binding motif-containing protein 1 isoform 1	0.000189	DUF4537,RRM_1,SMN,TUDOR
dd_Smed_v4_12962_0	194.88	-0.517041	0.177937	0.000164265	0.0105732	tyrosyl-DNA phosphodiesterase 2 (TDP2)	1.88e-20	tyrosyl-DNA phosphodiesterase 2	2.12e-20	Exo_endo_phos
dd_Smed_v4_4279_0	605.002	-0.511171	0.115497	4.95015e-07	8.26064e-05	0	0	0	0	0
dd_Smed_v4_10716_0	305.652	-0.50157	0.13433	9.99232e-06	0.00120595	notch 1 (NOTCH1)	1.41e-56	neurogenic locus notch homolog protein 1 precursor	1.51e-55	EGF,EGF_2,EGF_CA,FXa_inhibition,Plasmod_Pvs28,cEGF,hEGF
dd_Smed_v4_16842_0	92.6467	-0.49446	0.242734	0.00151102	0.0457947	PIF1 5'-to-3' DNA helicase (PIF1)	1.12e-121	ATP-dependent DNA helicase PIF1	5.41e-123	AAA_19,AAA_22,AAA_30,PIF1,PhoH,UvrD_C_2,Viral_helicase1
dd_Smed_v4_2921_0	279.367	-0.474063	0.142158	4.48143e-05	0.00393348	deoxyuridine triphosphatase (DUT)	7.42e-70	deoxyuridine 5'-triphosphate nucleotidohydrolase, mitochondrial isoform 2	1.58e-66	dUTPase
dd_Smed_v4_3559_0	80.9043	-0.462485	0.388058	0.00497121	0.0973429	protein disulfide isomerase family A, member 6 (PDIA6)	7.45e-12	protein disulfide-isomerase A6 precursor	1.53e-11	Thioredoxin
dd_Smed_v4_11558_0	100.809	-0.460973	0.224233	0.00151824	0.0459106	primase, DNA, polypeptide 1 (49kDa) (PRIM1)	6.44e-119	DNA primase small subunit	3.35e-117	DNA_primase_S
dd_Smed_v4_3846_0	240.4	-0.453811	0.157356	0.000191053	0.0119008	ubiquitin-conjugating enzyme E2D 4 (putative) (UBE2D4)	2e-76	ubiquitin-conjugating enzyme E2 D2	1.07e-75	RWD,UQ_con
dd_Smed_v4_8634_0	69.9058	-0.44652	0.292113	0.00373836	0.0829743	ribosomal protein SA pseudogene 58 (RPSAP58)	2.15e-22	40S ribosomal protein SA	1.71e-22	Ribosomal_S2
dd_Smed_v4_753_0	5157.31	-0.444117	0.107306	2.02207e-06	0.000293896	0	0	cytochrome c oxidase subunit I (mitochondrion)	0	COX1
dd_Smed_v4_1920_0	702.594	-0.444069	0.11224	4.33095e-06	0.000585595	proliferating cell nuclear antigen (PCNA)	2e-116	proliferating cell nuclear antigen	5.12e-115	Hus1,PCNA_C,PCNA_N,Rad1,Rad9
dd_Smed_v4_4341_0	369.352	-0.438439	0.121943	1.85239e-05	0.00192606	replication protein A2, 32kDa (RPA2)	1.12e-23	replication protein A 32 kDa subunit	2.34e-23	RMI2,RPA_C
dd_Smed_v4_4154_0	2145.24	-0.433066	0.0872139	4.41293e-08	9.77863e-06	glypican 4 (GPC4)	3.83e-25	glypican-1 precursor	2.41e-25	Glypican
dd_Smed_v4_3387_0	559.497	-0.428479	0.139464	0.000109533	0.00763171	proteasome (prosome, macropain) subunit, alpha type, 6 (PSMA6)	3.85e-98	proteasome subunit alpha type-6 isoform 1	1.2e-98	Proteasome,Proteasome_A_N
dd_Smed_v4_7046_0	480.128	-0.400662	0.123698	6.92623e-05	0.00528937	myosin light chain kinase (MYLK)	2.39e-111	myosin light chain kinase, smooth muscle isoform X3	1.85e-110	Kdo,Kinase-like,Pkinase,Pkinase_Tyr
dd_Smed_v4_7600_0	108.07	-0.398993	0.292871	0.00485304	0.0956471	0	6.3	transmembrane protein 35B precursor	0.000225	DoxX,DoxX_2
dd_Smed_v4_10259_0	1669.12	-0.375408	0.128159	0.000195291	0.012109	ADAM metallopeptidase with thrombospondin type 1 motif, 9 (ADAMTS9)	8.21e-102	A disintegrin and metalloproteinase with thrombospondin motifs 20 isoform X2	5.5e-105	ADAM_CR_2,GON,Reprolysin,Reprolysin_2,Reprolysin_3,Reprolysin_4,Reprolysin_5,TSP_1
dd_Smed_v4_6130_0	540.578	-0.364653	0.117109	0.000115804	0.00790569	ornithine decarboxylase 1 (ODC1)	3.3e-53	ornithine decarboxylase isoform X1	2.3e-53	Orn_Arg_deC_N,Orn_DAP_Arg_deC
dd_Smed_v4_2286_0	864.72	-0.363548	0.103509	2.96391e-05	0.00280162	ribonucleotide reductase M2 (RRM2)	1.73e-148	ribonucleoside-diphosphate reductase subunit M2	2.98e-148	Ribonuc_red_sm
dd_Smed_v4_18624_0	60.4401	-0.354767	0.491472	0.00805003	0.130314	0	0.14	A disintegrin and metalloproteinase with thrombospondin motifs 6 isoform X5	0.19	Pep_M12B_propep
dd_Smed_v4_11561_0	349.942	-0.336935	0.135203	0.000757308	0.0290739	FYN oncogene related to SRC, FGR, YES (FYN)	0	tyrosine-protein kinase Fyn isoform X3	0	Haspin_kinase,Pkinase,Pkinase_Tyr,SH2,SH3_1,SH3_2,SH3_9
dd_Smed_v4_5786_0	763.461	-0.315575	0.140265	0.00147238	0.0449259	somatomedin B and thrombospondin, type 1 domain containing (SBSPON)	2.22e-14	somatomedin-B and thrombospondin type-1 domain-containing protein precursor	3.48e-14	Somatomedin_B,TSP_1
dd_Smed_v4_4903_0	744.275	-0.308631	0.137176	0.00148979	0.0452527	0	5.49e-05	diamine acetyltransferase 2 isoform 1	5.03e-06	Acetyltransf_1,Acetyltransf_10,Acetyltransf_7,Acetyltransf_CG
dd_Smed_v4_5415_0	656.749	-0.294025	0.123615	0.00120674	0.0397319	0	2.4	cadherin-18 isoform X1	2.9	SEA
dd_Smed_v4_1164_0	221.415	-0.2796	0.215676	0.00813569	0.131081	0	0.000285	protein disulfide-isomerase precursor	2.6e-05	0
dd_Smed_v4_6364_0	504.025	-0.279066	0.112699	0.00101525	0.0357375	aminolevulinate dehydratase (ALAD)	4.53e-137	delta-aminolevulinic acid dehydratase isoform X1	1.71e-134	ALAD
dd_Smed_v4_4712_0	1103.36	-0.275792	0.101353	0.000533515	0.0238121	minichromosome maintenance complex component 7 (MCM7)	0	DNA replication licensing factor MCM7 isoform a	0	AAA_3,AAA_5,MCM,MCM_N,MCM_OB,MCM_lid,Mg_chelatase
dd_Smed_v4_4581_0	159.121	-0.266198	0.263033	0.0107	0.150659	0	0.029	gametocyte-specific factor 1-like	0.025	zf-U11-48K
dd_Smed_v4_3086_0	1992.85	-0.258421	0.0994502	0.00082439	0.0306541	argininosuccinate synthase 1 (ASS1)	0	argininosuccinate synthase	0	Arginosuc_synth,QueC,tRNA_Me_trans
dd_Smed_v4_2789_0	2450.19	-0.251812	0.0915166	0.000564269	0.0246299	0	0	0	0	YscO,bZIP_1,bZIP_2,bZIP_Maf
dd_Smed_v4_996_0	8536.66	-0.248802	0.0869915	0.000417461	0.020445	fascin homolog 1, actin-bundling protein (Strongylocentrotus purpuratus) (FSCN1)	2.4e-112	fascin	4.59e-106	FRG1,Fascin,RicinB_lectin_2
dd_Smed_v4_280_0	27823.4	-0.224776	0.0790084	0.000364674	0.0186011	ornithine decarboxylase 1 (ODC1)	3.11e-90	ornithine decarboxylase isoform X1	1.4e-91	Orn_Arg_deC_N,Orn_DAP_Arg_deC
dd_Smed_v4_1778_0	1544.84	-0.220255	0.0987526	0.00271219	0.067391	0	0	0	0	MOLO1,TPM_phosphatase
dd_Smed_v4_10903_0	168.688	-0.2135	0.191094	0.0154317	0.178588	solute carrier family 22 (organic cation/carnitine transporter), member 5 (SLC22A5)	1.37e-43	solute carrier family 22 member 5 isoform 1	4.18e-44	MFS_1,Sugar_tr
dd_Smed_v4_6444_0	491.554	-0.210823	0.126579	0.0087467	0.136631	phospholipid scramblase 1 (PLSCR1)	3.96e-61	phospholipid scramblase 1 isoform X1	5.84e-63	Scramblase
dd_Smed_v4_15433_0	296.18	-0.200945	0.158466	0.0155411	0.179087	0	0	0	0	0
dd_Smed_v4_9151_0	78.2535	-0.184036	0.346392	0.0157895	0.180491	0	1.12e-14	alpha-tocopherol transfer protein-like isoform X1	4.11e-15	CRAL_TRIO,CRAL_TRIO_N
dd_Smed_v4_921_0	7066.31	-0.1741	0.0892523	0.00749417	0.124141	xin actin-binding repeat containing 2 (XIRP2)	1.67e-18	xin actin-binding repeat-containing protein 2 isoform 1	1.98e-19	LIM
dd_Smed_v4_13056_0	107.558	-0.157133	0.221469	0.0254241	0.231637	lymphoid enhancer-binding factor 1 (LEF1)	1.02e-43	lymphoid enhancer-binding factor 1 isoform g	2.72e-44	HMG_box,HMG_box_2
dd_Smed_v4_12402_0	142.179	-0.151549	0.189044	0.030617	0.25204	0	8.34e-19	alpha-tocopherol transfer protein-like isoform X1	4.22e-19	CRAL_TRIO,CRAL_TRIO_N
dd_Smed_v4_9402_0	914.974	-0.143706	0.104838	0.0293298	0.246243	solute carrier family 16, member 14 (monocarboxylic acid transporter 14) (SLC16A14)	1.64e-38	monocarboxylate transporter 5 isoform 1	2.52e-58	MFS_1
dd_Smed_v4_17385_0	45.6023	-0.12018	0.228458	0.0122727	0.160126	Sp9 transcription factor (SP9)	1.28e-52	transcription factor Sp9 isoform X1	1.04e-52	Zn-ribbon_8,zf-C2H2,zf-C2H2_3rep,zf-C2H2_4,zf-C2H2_jaz,zf-H2C2_2
dd_Smed_v4_16827_0	60.866	-0.114783	0.196868	0.0213957	0.209722	0	0.37	receptor-type tyrosine-protein phosphatase delta isoform X10	0.24	fn3
dd_Smed_v4_10906_0	45.9786	-0.113321	0.217733	0.00843579	0.133364	0	0.003	TNF receptor-associated factor 5 isoform X1	0.002	zf-C3HC4,zf-C3HC4_2,zf-C3HC4_4,zf-RING_2
dd_Smed_v4_22781_0	47.1401	-0.108343	0.199739	0.010898	0.152335	0	0.33	substance-P receptor isoform X1	0.2	0
dd_Smed_v4_2582_1_1	445.23	-0.0996608	0.113333	0.086581	0.405905	methyltransferase-like protein 27 [Homo sapiens]	8.26e-13	methyltransferase-like protein 27 isoform X2 [Mus musculus]	4.19e-15	Methyltransf_11,Methyltransf_12,Methyltransf_23,Methyltransf_25,Methyltransf_PK,RrnaAD,Ubie_methyltran
dd_Smed_v4_1355_0	915.668	-0.0988677	0.0849434	0.0824277	0.398918	0	5.2	0	0	DUF3421
dd_Smed_v4_11389_0	44.7278	-0.0985215	0.173957	0.0151115	0.177571	0	0.000531	gem-associated protein 7	0.000434	Gemin7
dd_Smed_v4_3654_0	3699.37	-0.09298	0.0845135	0.0994716	0.431465	microtubule-associated protein 1B (MAP1B)	4.52e-11	microtubule-associated protein 1B	2.64e-11	0
dd_Smed_v4_8495_0	72.8568	-0.088175	0.14343	0.0436396	0.298468	eukaryotic translation initiation factor 1 (EIF1)	6.21e-35	eukaryotic translation initiation factor 1	3.63e-35	SUI1
dd_Smed_v4_8957_0	119.955	-0.0813139	0.122145	0.087159	0.407375	actin, beta (ACTB)	4.84e-87	actin, cytoplasmic 2 isoform 2	4.62e-89	Actin
dd_Smed_v4_22918_0	65.8547	-0.080063	0.132517	0.0560587	0.336178	0	0	0	0	0
dd_Smed_v4_246_0	12887.5	-0.0779687	0.0734951	0.125623	0.476044	actin, gamma 1 (ACTG1)	0	actin, cytoplasmic 2 isoform 1	0	Actin
dd_Smed_v4_15464_0	60.8186	-0.0764724	0.131145	0.0492178	0.316799	0	8	solute carrier family 2, facilitated glucose transporter member 6 isoform 2	5.9	LacY_symp,MFS_1,MFS_1_like,MFS_3
dd_Smed_v4_8319_0	20.0983	-0.0745067	0.141134	0.00304559	NA	0	0	protein unc-80 homolog isoform X23	5.2	0
dd_Smed_v4_39284_0	16.2836	-0.0744579	0.141957	0.00168575	NA	0	0.14	leucine-rich repeat-containing protein 4C isoform X1	0.47	Ig_2,Ig_6
dd_Smed_v4_10968_0	55.6033	-0.0709302	0.123813	0.0643357	0.355449	purinergic receptor P2X, ligand-gated ion channel, 4 (P2RX4)	1.28e-93	P2X purinoceptor 4 isoform 1	6.63e-89	P2X_receptor
dd_Smed_v4_613_0	39.2676	-0.0595066	0.116082	0.0591306	0.345347	dynein, light chain, LC8-type 2 (DYNLL2)	9.68e-56	dynein light chain 2, cytoplasmic isoform X1	8.19e-56	0
dd_Smed_v4_17726_0	126.974	-0.0581444	0.10184	0.185676	0.558373	paired box 6 (PAX6)	4.27e-81	paired box protein Pax-6 isoform 2	3.61e-81	HTH_23,HTH_32,HTH_Tnp_IS1,Homeodomain,PAX
dd_Smed_v4_8340_0	20.0196	-0.0553123	0.116572	0.0144595	NA	fibroblast growth factor receptor 3 (FGFR3)	1.26e-08	fibroblast growth factor receptor 3 isoform 4 precursor	1.45e-08	DUF4448,I-set,Ig_2,Ig_3,Ig_4,Ig_5,Ig_6,Izumo-Ig,V-set,ig
dd_Smed_v4_14085_0	63.2872	-0.0548326	0.107106	0.137744	0.494181	0	0.007	urokinase-type plasminogen activator isoform X1	0.003	Kringle
dd_Smed_v4_32297_0	11.6102	-0.0534117	0.116535	0.00217591	NA	nuclear receptor subfamily 2, group F, member 6 (NR2F6)	3.48e-30	nuclear receptor subfamily 2 group F member 6 isoform X1	8.74e-31	zf-C4
dd_Smed_v4_3603_0	6895.63	-0.0532811	0.0654142	0.257259	0.637933	peroxidasin homolog (Drosophila) (PXDN)	0	peroxidasin homolog precursor	0	An_peroxidase,I-set,Ig_2,Ig_3,Ig_5,LRR_4,LRR_8,V-set,ig
dd_Smed_v4_13413_0	37.1513	-0.0500749	0.108405	0.0842747	0.401505	0	0	0	0	0
dd_Smed_v4_21108_0	42.2511	-0.0500346	0.107996	0.0982922	0.429121	dopa decarboxylase (aromatic L-amino acid decarboxylase) (DDC)	7.95e-141	aromatic-L-amino-acid decarboxylase isoform X1	1.02e-142	Pyridoxal_deC
dd_Smed_v4_11285_0	98.6747	-0.0490805	0.0984638	0.229359	0.608806	fibroblast growth factor receptor-like 1 (FGFRL1)	9.69e-15	fibroblast growth factor receptor-like 1 isoform X1	5.1e-15	DUF4448,I-set,Ig_2,Ig_3,Ig_6,Receptor_2B4,V-set,ig
dd_Smed_v4_16390_0	59.3946	-0.0480069	0.102778	0.171409	0.539278	solute carrier family 7 (cationic amino acid transporter, y+ system), member 2 (SLC7A2)	7.42e-112	high affinity cationic amino acid transporter 1 isoform X1	2.35e-114	AA_permease,AA_permease_2
dd_Smed_v4_44071_0	23.2641	-0.0473751	0.108284	0.0547844	NA	asp (abnormal spindle) homolog, microcephaly associated (Drosophila) (ASPM)	1.33e-53	abnormal spindle-like microcephaly-associated protein homolog	5.92e-55	ASH,CAMSAP_CH,CH
dd_Smed_v4_22479_0	40.6583	-0.0473394	0.106326	0.100316	0.432801	hairy/enhancer-of-split related with YRPW motif 2 (HEY2)	1.55e-18	hairy/enhancer-of-split related with YRPW motif protein 2	8.32e-18	HLH,Hairy_orange
dd_Smed_v4_17217_0	61.442	-0.047021	0.10246	0.172059	0.539986	0	0.2	striatin isoform X2	1.8	0
dd_Smed_v4_17071_0	25.6702	-0.0461378	0.10687	0.0711843	NA	0	0.016	zinc finger and BTB domain-containing protein 11	0.013	zf-C2H2,zf-C2H2_4,zf-C2H2_jaz
dd_Smed_v4_285_0	2773.87	-0.0452595	0.0719382	0.356312	0.712676	actin, beta (ACTB)	1.79e-37	actin, cytoplasmic 2 isoform 2	4.84e-39	Actin
dd_Smed_v4_5390_0	245.368	-0.0445975	0.0937786	0.288044	0.664873	0	0	0	0	SUR7
dd_Smed_v4_28951_0	10.8126	-0.0444044	0.108607	0.00695306	NA	0	0	0	0	0
dd_Smed_v4_16618_0	22.7064	-0.0433327	0.107026	0.0230544	NA	#N/A	#N/A	#N/A	#N/A	#N/A
dd_Smed_v4_12899_0	58.1698	-0.0411717	0.0998778	0.198137	0.573987	ribosomal protein SA (RPSA)	3.51e-57	40S ribosomal protein SA	2.91e-57	Ribosomal_S2
dd_Smed_v4_1940_0	184.593	-0.0389158	0.0876976	0.377468	0.72785	0	0	DNA repair protein RAD51 homolog 2 isoform X1	5.4	0
dd_Smed_v4_20122_0	18.6926	-0.038443	0.103449	0.0479044	NA	UDP-Gal:betaGlcNAc beta 1,3-galactosyltransferase, polypeptide 5 (B3GALT5)	8.37e-22	UDP-GalNAc:beta-1,3-N-acetylgalactosaminyltransferase 1 isoform X1	1.82e-19	Galactosyl_T
dd_Smed_v4_1385_0	169.401	-0.0373235	0.101757	0.0992142	0.431354	0	1.6	SLIT and NTRK-like protein 2 isoform X1	1.4	0
dd_Smed_v4_20152_0	22.1519	-0.0371417	0.101596	0.104575	NA	ribonuclease H2, subunit B (RNASEH2B)	1.78e-11	ribonuclease H2 subunit B	1.48e-15	RNase_H2-Ydr279,Ydr279_N
dd_Smed_v4_25808_0	24.7617	-0.0363925	0.100717	0.128159	NA	0	0	0	0	0
dd_Smed_v4_17262_0	13.3608	-0.036188	0.102985	0.0201664	NA	#N/A	#N/A	#N/A	#N/A	#N/A
dd_Smed_v4_25428_0	17.3773	-0.0352061	0.101559	0.0633367	NA	0	0.001	poly(A) polymerase gamma	0.000842	PAP_central
dd_Smed_v4_24997_0	13.6285	-0.0348279	0.101646	0.0506777	NA	0	0.000476	ubiquitin carboxyl-terminal hydrolase 7 isoform X1	0.000375	0
dd_Smed_v4_13347_0	21.3488	-0.0340252	0.100176	0.112584	NA	histone cluster 2, H3c (HIST2H3C)	6.3e-94	histone H3.2	5.32e-94	CBFD_NFYB_HMF,CENP-S,CENP-T_C,Histone,PAF
dd_Smed_v4_526_0	9325.99	-0.0317326	0.0620971	0.504317	0.806728	adenosylhomocysteinase (AHCY)	0	adenosylhomocysteinase	0	2-Hacid_dh_C,AdoHcyase,AdoHcyase_NAD,IlvN,TrkA_N
dd_Smed_v4_8829_0	22.3122	-0.0315138	0.0987547	0.145706	NA	phosphogluconate dehydrogenase (PGD)	0	6-phosphogluconate dehydrogenase, decarboxylating isoform 1	0	6PGD,NAD_binding_2
dd_Smed_v4_14902_0	18.2242	-0.0302631	0.0989275	0.107577	NA	proteasome (prosome, macropain) 26S subunit, ATPase, 6 (PSMC6)	1.24e-92	26S proteasome regulatory subunit 10B isoform X1	1.05e-92	AAA,AAA_lid_3
dd_Smed_v4_26600_0	20.1815	-0.0297596	0.0981735	0.148163	NA	0	0	0	0	0
dd_Smed_v4_47212_0	9.45681	-0.0294794	0.0994592	0.0461618	NA	SET domain and mariner transposase fusion gene (SETMAR)	9.09e-14	0	0	T4_baseplate
dd_Smed_v4_17938_0	19.568	-0.0292485	0.0981345	0.140493	NA	0	0.049	tetraspanin-9 isoform b	0.18	Tetraspanin
dd_Smed_v4_38109_0	11.928	-0.0290767	0.0989026	0.0762725	NA	0	0	0	0	0
dd_Smed_v4_37037_0	12.8567	-0.0288286	0.0986869	0.0865448	NA	Obg-like ATPase 1 (OLA1)	7.23e-69	obg-like ATPase 1 isoform a	7.51e-69	YchF-GTPase_C
dd_Smed_v4_33286_0	31.3513	-0.0280465	0.0957724	0.272401	NA	nuclear receptor subfamily 2, group F, member 1 (NR2F1)	1.88e-131	COUP transcription factor 1 isoform a	1.42e-131	Hormone_recep,zf-C4
dd_Smed_v4_43943_0	11.5118	-0.0280055	0.0983488	0.0945211	NA	0	0	mRNA-capping enzyme isoform X2	5.2	0
dd_Smed_v4_14640_0	48.6458	-0.0279519	0.0939834	0.345925	0.706509	nudix (nucleoside diphosphate linked moiety X)-type motif 19 (NUDT19)	3.07e-24	nucleoside diphosphate-linked moiety X motif 19 precursor	1.96e-27	NUDIX
dd_Smed_v4_25394_0	20.0909	-0.027459	0.0972715	0.172686	NA	0	2.1	guanine nucleotide-binding protein G(olf) subunit alpha isoform X1	2.3	0
dd_Smed_v4_14999_0	36.664	-0.0238973	0.0934838	0.377433	0.72785	0	0	0	0	Ricin_B_lectin
dd_Smed_v4_11785_0	61.3663	-0.0238627	0.0909416	0.462617	0.784393	0	6.4	0	0	Asp_protease,RVP,gag-asp_proteas
dd_Smed_v4_13058_0	33.9619	-0.0233879	0.0939211	0.359673	0.714462	dynein, axonemal, heavy chain 1 (DNAH1)	0	dynein heavy chain 1, axonemal isoform X1	0	AAA_6,DHC_N2
dd_Smed_v4_13700_0	182.045	-0.0215895	0.0831777	0.603753	0.860323	0	1.92e-05	proliferation marker protein Ki-67 isoform X2	7.87e-07	FHA,PP1_bind,SBDS,Yop-YscD_cpl
dd_Smed_v4_2272_0	12633.1	-0.0214057	0.0678152	0.655538	0.883478	filamin B, beta (FLNB)	0	filamin-B isoform a	0	Big_3_5,CAMSAP_CH,CH,CH_2,DUF2141,DUF5060,Filamin,Y_Y_Y
dd_Smed_v4_10783_0	96.2608	-0.0206859	0.0871552	0.574308	0.842514	0	0	0	0	0
dd_Smed_v4_25108_0	12.4418	-0.0204889	0.0953815	0.218129	NA	Obg-like ATPase 1 (OLA1)	4.38e-24	obg-like ATPase 1 isoform a	6.38e-24	YchF-GTPase_C
dd_Smed_v4_48447_0	15.1446	-0.0203131	0.094955	0.265417	NA	0	0	0	0	0
dd_Smed_v4_13545_0	113.591	-0.0194766	0.0867445	0.596566	0.856504	0	0	0	0	0
dd_Smed_v4_42165_0	20.3134	-0.019194	0.0939029	0.363917	NA	0	3.3	sentrin-specific protease 8 isoform a	3.5	Peptidase_C48
dd_Smed_v4_8983_0	409.265	-0.0185905	0.0770185	0.679117	0.894213	solute carrier family 15 (H+/peptide transporter), member 2 (SLC15A2)	7.96e-47	solute carrier family 15 member 2 isoform 1	1.88e-50	DUF2371,MFS_1,PTR2
dd_Smed_v4_15567_1_1	24.0132	-0.0176527	0.0931036	0.430064	NA	#N/A	#N/A	#N/A	#N/A	#N/A
dd_Smed_v4_18770_0	31.5255	-0.0150824	0.0916964	0.543001	NA	0	0	0	0	0
dd_Smed_v4_29918_0	18.1646	-0.0141383	0.0929541	0.473245	NA	0	0	0	0	0
dd_Smed_v4_52262_0	15.431	-0.0139303	0.093424	0.420683	NA	zinc finger protein 714 (ZNF714)	1.69e-28	zinc finger protein 782 isoform 1	5.19e-29	zf-C2H2,zf-C2H2_4,zf-C2H2_jaz,zf-Di19,zf-H2C2_2
dd_Smed_v4_24173_0	28.8354	-0.0137675	0.0918411	0.55651	NA	0	0	0	0	0
dd_Smed_v4_29570_0	19.1213	-0.0125204	0.0926078	0.524854	NA	0	0	0	0	0
dd_Smed_v4_14677_0	15.9603	-0.0124929	0.092893	0.497718	NA	0	2.6	26S proteasome non-ATPase regulatory subunit 1	3.9	0
dd_Smed_v4_16705_0	98.7487	-0.0123236	0.0852546	0.737046	0.918979	0	0	0	0	0
dd_Smed_v4_32262_0	26.149	-0.0121115	0.0916724	0.596254	NA	0	0	0	0	RT_RNaseH_2
dd_Smed_v4_1581_0	6934.97	-0.0110617	0.0638881	0.805494	0.943485	heparan sulfate proteoglycan 2 (HSPG2)	9.14e-29	basement membrane-specific heparan sulfate proteoglycan core protein precursor	1.22e-29	I-set,Ig_2,Ig_3,Ig_4,Ig_5,Ig_6,Izumo-Ig,Ldl_recept_a,PKD_3,V-set,ig
dd_Smed_v4_12241_0	37.4893	-0.0108726	0.0907964	0.662979	0.886486	0	8.9	0	0	0
dd_Smed_v4_4621_0	181.766	-0.0106809	0.093885	0.322953	0.691447	#N/A	#N/A	#N/A	#N/A	#N/A
dd_Smed_v4_1636_0	1024.01	-0.0104737	0.073419	0.816862	0.945498	zonadhesin (ZAN)6	2.66e-34	Fc fragment of IgG binding protein-like precursor	2.7e-31	ShK,VWD
dd_Smed_v4_4939_0	222.696	-0.00900822	0.0928089	0.573302	0.842435	0	0	0	0	0
dd_Smed_v4_19498_0_2	19.1975	-0.00811157	0.0917718	0.690512	NA	0	8.4	PR domain-containing protein 11 isoform X2	1.7	0
dd_Smed_v4_3082_0	72.1237	-0.00665846	0.0936769	0.366242	0.719327	0	0.18	E3 ubiquitin-protein ligase CHFR isoform X4	3.8	0
dd_Smed_v4_17491_0	19.474	-0.0058929	0.0915982	0.766467	NA	0	0	0	0	0
dd_Smed_v4_14719_0	16.6349	-0.00581332	0.0922769	0.730747	NA	0	0	mitochondrial fission process protein 1	3.5	0
dd_Smed_v4_32181_0	20.0482	-0.00537502	0.0915117	0.788037	NA	0	0	0	0	0
dd_Smed_v4_18090_0	18.7721	-0.00393752	0.0916493	0.835475	NA	0	6.9	alpha-2-macroglobulin receptor-associated protein precursor	7	0
dd_Smed_v4_19058_0_3	14.8805	-0.00210615	0.0918981	0.903367	NA	0	0	0	0	0
dd_Smed_v4_11142_0	249.845	-0.00210275	0.0805423	0.958026	0.987391	solute carrier family 26, member 5 (prestin) (SLC26A5)a	1.34e-115	prestin isoform 1	1.52e-119	MFS_MOT1,STAS,Sulfate_transp
dd_Smed_v4_4321_0	2173.82	0.00096949	0.0648085	0.982181	0.994317	IMP (inosine 5'-monophosphate) dehydrogenase 2 (IMPDH2)	1.27e-114	inosine-5'-monophosphate dehydrogenase 2 isoform 2	5.11e-114	CBS,IMPDH,NMO
dd_Smed_v4_4_1_1	166596	0.00131937	0.0932291	0.523789	0.816445	protein GPR107 isoform 4 [Homo sapiens]	5.25e-96	protein GPR107 precursor	3.97e-97	GpcrRhopsn4,Lung_7-TM_R
dd_Smed_v4_13761_0	15.0713	0.00169449	0.0918145	0.927121	NA	0	3	maestro heat-like repeat-containing protein family member 9	1.8	0
dd_Smed_v4_13792_0	51.8647	0.00273562	0.0881149	0.928332	0.980021	dynein, axonemal, heavy chain 7 (DNAH7)	0	dynein, axonemal, heavy chain 7B isoform X15	0	AAA_6,DHC_N2
dd_Smed_v4_12996_0	301.628	0.0052116	0.0766588	0.913317	0.974758	spectrin, beta, non-erythrocytic 1 (SPTBN1)	0	spectrin beta chain, non-erythrocytic 1 isoform X1	0	CAMSAP_CH,CH,Spectrin
dd_Smed_v4_7_0	94709.8	0.00711107	0.0934806	0.485517	0.798828	0	0	protein transport protein sec31-like	2.1e-10	0
dd_Smed_v4_4737_0	18.263	0.00897754	0.0921824	0.641286	NA	C-type lectin domain family 18, member A (CLEC18A)	5.82e-11	C-type lectin domain family 18 member A isoform X9	1.26e-10	CAP,ShK
dd_Smed_v4_24815_0	21.569	0.0102997	0.0918007	0.631182	NA	0	0.47	0	0	0
dd_Smed_v4_12565_0	65.3841	0.0115776	0.0890113	0.697148	0.902015	smg-1 homolog, phosphatidylinositol 3-kinase-related kinase (C. elegans) (SMG1)	1.09e-13	serine/threonine-protein kinase SMG1 isoform X3	4.83e-14	Ank,Ank_2,Ank_3,Ank_4,Ank_5,SMG1,Sec7_N
dd_Smed_v4_17692_0	22.4551	0.0122161	0.0919731	0.580147	NA	chromosome X open reading frame 22 (CXorf22)	1.63e-67	cilia- and flagella-associated protein 47	2.25e-64	ASH,DUF1573,Motile_Sperm,PapD-like,TMEM131_like
dd_Smed_v4_1268_0	1061.26	0.0154343	0.0904706	0.588528	0.852093	WAP, follistatin/kazal, immunoglobulin, kunitz and netrin domain containing 2 (WFIKKN2)	2.31e-16	WAP, Kazal, immunoglobulin, Kunitz and NTR domain-containing protein 2 isoform X1	7.06e-17	0
dd_Smed_v4_17773_0	53.767	0.0159448	0.0895947	0.603432	0.860241	dynein, axonemal, heavy chain 8 (DNAH8)	5.63e-155	dynein heavy chain 5, axonemal	2.55e-150	AAA_14,AAA_16,AAA_22,AAA_29,AAA_33,AAA_5,AAA_6,AAA_7,AAA_lid_1,ABC_tran,DHC_N2,Dynein_AAA_lid,RNA_helicase,T2SSE
dd_Smed_v4_11216_0	514.292	0.0164961	0.0702715	0.724979	0.914421	solute carrier family 4, sodium borate transporter, member 11 (SLC4A11)	3.71e-143	sodium bicarbonate transporter-like protein 11 isoform X3	9.05e-140	HCO3_cotransp
dd_Smed_v4_16210_0	54.0223	0.0167414	0.0899211	0.578127	0.844724	0	0	0	0	0
dd_Smed_v4_238_0	32.9451	0.0169147	0.0917998	0.513626	0.811838	0	0.86	jerky protein	1.6	0
dd_Smed_v4_36283_0	36.0698	0.0176124	0.0929314	0.445328	0.77354	0	0	0	0	Asp_protease,Asp_protease_2,RVP,gag-asp_proteas
dd_Smed_v4_1202_0	1542.87	0.0216452	0.0935419	0.38808	0.734277	0	0	0	0	0
dd_Smed_v4_13237_0	35.7978	0.0231255	0.0940517	0.35405	0.710992	0	0	vomeronasal 2, receptor 83 precursor	3	0
dd_Smed_v4_1028_0	1744.65	0.0321495	0.0936882	0.343603	0.704563	0	0	0	0	0
dd_Smed_v4_2116_0_2	1908.37	0.0363363	0.0993465	0.180287	0.552372	tissue factor pathway inhibitor (lipoprotein-associated coagulation inhibitor) (TFPI)	1.05e-12	tissue factor pathway inhibitor isoform X3	4.01e-12	Kunitz_BPTI
dd_Smed_v4_12815_0	158.634	0.0381455	0.0890778	0.371051	0.722071	chromodomain helicase DNA binding protein 6 (CHD6)	2.52e-169	chromodomain-helicase-DNA-binding protein 9 isoform X8	2.19e-169	Chromo,ResIII,SNF2_N
dd_Smed_v4_25498_0	21.7548	0.0426142	0.105144	0.066207	NA	zinc finger, MYM-type 1 (ZMYM1)	1.22e-14	zinc finger MYM-type protein 1 isoform X1	1.2e-08	DUF4371
dd_Smed_v4_16532_0	108.129	0.0505661	0.111806	0.027914	0.239332	0	3.5	diacylglycerol kinase zeta isoform X6	3.3	0
dd_Smed_v4_5999_0	2042.61	0.145182	0.101606	0.0272382	0.237534	carboxypeptidase O (CPO)	1.38e-63	carboxypeptidase A2 preproprotein	4.36e-63	Peptidase_M14
dd_Smed_v4_6915_0	1105.11	0.208626	0.106345	0.00535181	0.101602	heparan sulfate proteoglycan 2 (HSPG2)	2.29e-61	basement membrane-specific heparan sulfate proteoglycan core protein isoform X3	7.51e-62	I-set,Ig_2,Ig_3,Ig_6,Laminin_B,Ldl_recept_a,Receptor_2B4,V-set,ig
dd_Smed_v4_574_0	2731.47	0.3216	0.119619	0.000428759	0.0205003	0	3.5	nucleotide-binding oligomerization domain-containing protein 1 isoform X1	3.3	0
dd_Smed_v4_135_0	6248.94	0.328248	0.0993213	6.89261e-05	0.00528937	0	5.1	olfactory receptor 926	1.2	0
dd_Smed_v4_12619_0	469.451	0.671437	0.317259	0.00106405	0.0366622	0	3.5	septin-6 isoform 5	3.8	Phi-29_GP16_7
