# Supplementary material for: egal-1 and microtubules promote regeneration polarity in planarians
Source: Development. 2025 Oct 16;152(20):dev204668. doi: 10.1242/dev.204668 (PMC12579938; doi:10.1242/dev.204668)
Supplement: Table S3. Protein sequences used for homology analysis of Egalitarian-like-1 [file develop-152-204668-TableS3.xlsx]

## Sheet: Sheet1
Table S3. Protein sequences used for homology analysis of Egalitarian-like-1
species	gene name	protein sequence	accession ID	phylum
Drosophila melanogaster	egalitarian (egl)	MESMEYEMARNMTLLFFLERLLDKGEPRTVHDLSCQFGNKEFTKEMRQIAGGSQSGLKKFLAQYPAIFLVDGDYVQVNAYQHHNADDGGCGGKRDYIQEAKDYFKNKMLQYGAAAEVPVRSLLGHRSQASPQVRHISGQHIKEFTDFLMKHTDTFKVTDDYVMLVGCENMTDLPARDRLHLPQSNIDTRGTQQMLDFFAQCIEVKGPLLVDQLFHLLTTNFPQDQWLRMFKTPGDLSSFLKLFADCFHIQANLVTLLQKPKLSDTHIQQAQAQTREQFNALNNNNSASIRKQEPTPGGGGVGGVSSVQQRLQSPALRTNGHTNNNNGSNGSNNNNNNNNSIACPNFKLNAPVSNVMGGQSQGFGQPKSEPSSGFDSYVPMSELKLENLCENNYPSANTC…	NM_166623	Arthropoda
Mus musculus	Exdl1	MDPSSDYHFLNQILWRRVKLTLVSGIFEGVLQHVDPNKIVVLKNVRNAESGRSVPGVKVFFGHEILNVELMDEAEGASGEKASAVSINTERAGMEKVKNEDVNVCEPASPAPEVPTSSLLSDLKYCPSEEEEVTYTVIDQFQQKFGAAMLHIKKQSVLSVAAEGANVCRHGKLCWLQVATNSRVYLFDIFLLGSRAFNNGLQMILEDKRILKVIHDCRWLSDCLSHQYGIMLNNVFDTQVADVLQFSMETGGFLPNCISTLQESLIRHLKVAPRYLFFLEERQKRIQENPEIWLTRPLPPSLLKILALETTYLLPLRLVLLDEVMSDLTTLVDGYLNTYREGSADRLAGTEPACMELPAELLQLQDFQKQRRERAVKEYRVNARGLLIRTPLHPKEPTA…	BC092241	Chordata
Schmidtea mediterannea	egal-1	MDSSDFVPCISDVDSCMNYLREASLYKMMNDSHHRAMLFLLEVLMNSDTTVALEELGEKIFSDKVSKDMQDVCGNDLEGLRLFMEKYPSLFQIDGNQISPIDVSDCASSIEADNGHSSIHDSELYRLRHPVDLTQETEAVKYFQSQLTRREDHWVSIKSLAGHLSQASESIRKVVGPQINFRKFLQRHPHVFEIQGDLVSLRNNFSSICLSKGSRNRPRSAIINSKKIMKKGRPVSMIVNKTEIEKESKLYPPTSKGSVAIDSRDFQAAMFLRTVIRKKSNKKISISHLFLYLAQAPSSVRESIGWTKIELEEFIRKQSTLFEIDKKGQVTCLDTEEISIIVNDDLTSKEGVRTIINQRGKVYHITKLWGIVDLGQHEHVFFDKSIFKHLDDLQRHFQI…	planmine	Spiralia (Platyhelminth)
Schmidtea mediterannea (dd_6723)	egal-2	MSEISDSDLYDSQNYEDLDSCLGYLKKREVFLYKMMNDPNHKAMLYFLEVLLNSDHQLTIDELVDRFYCKNFTEDMRIACGNNAHGLKLFLECYPSLFRVKGNNVSAVTIDMPNSVSLISNCSSPSLVSQSNNTTNATVSSDNTETEFTCSKISKLSLKFPQKFDFNMEIEAVKFFQSKLQKRDEKWILIKSLAGHLSQADINIREVVGPQVEFRKFLLRHPHVFEVQGELVSLKDNFPSQWLNRKPKPINGFTNKSIRPKSLNVSSINTQREFFGATSAPTTPVAHSNGLHVLARSAPLSMSGNEYRAIMFLRKVIEKKNGSLSLSHLFLYLGKASETIRNIIGWTKFELQEFIRKNSVFFETTPNEMILNKKANRINVIITGTSSSCDPGTRTLTNR…	AY067986	Spiralia (Platyhelminth)
Schmidtea mediterannea (dd_7434)	egal-3	MAEHNLQLALYFLEMLYSKGPLPLNLIAEVYQSKIFPHQALSYDNLINETVLFLKQYPSLFQTEAEFVFPASSDNSCHSEPLPTNNIHSSRFINNRRLSVDDYDIALESEAVKYFQSHLLKKEDKWIPIKSLAGHLSQASDNIRLVIGNQSLFTAFLMRHSHVFEIQGELVGLKDNFMSNKSFSNSINGRRKTKGSQNMDSRSVKSDETNNSDSNKSNSGNGKKKYFRENNKNPEVMSNFILANASKILKGENNNQNSVTIALSAIDYKTIMYLHNTIKSIEETARECNLANLMVNIVRNSSNNITSIVGFTQIELEEYLIKHALFFDILDGAIVRVSDISNVNIIISDNCNLESLSNELENISLSNRKGIVYHVAKLWGIIDLGQHEHVFFDKSIFKN…	planmine	Spiralia (Platyhelminth)
Caenorhabditis elegans	egal-1	MEEAKNMALLFFMDHLMQKNGRRTIHDLSCQFGARGFSEEMRNAVGTTQEGLTEFLQGHPSLFTVEGDQVILNGHNDLNAKNNPLLQSGIRSRNYEKEAVDFFVTKLTKFGPELQIKSLLGHRSQAAPEVRLVSGRHLKEFCEFLQSQVDYFVVEGDRVRLKNMPEPDENAIEMDDEGRPLAGVKAKQAAVEYLKSVLEQNEDQPIPLDQFYQNFCQRFSHTIRQDVATNPKELLQFLKLNRGLFFIRSNKVSLVKNRLNEDGSENGSDEGEETNNNGMFPLDQSALTRIHFVKALKPAQDLISRLWQDINNMEKKVVGLDLKTVTVGVDGEIFLSLGVIATTSQIGIFDLASSDVIILESGFKGILESEKVVKVIHDARRVASLLAHKYAVHMRNVFD…	NM_001026152	nematoda
Macrostomum ligano	Mlig021118.g1	AQSCLSYLKSREVFLYKMMGDPAHRSMLYFLEVLMNVDSPDGVRLTSLSQHFHSRHFTQDMREAVASAGGLKPFLQKYPSLFRVNGESVSAVSLDGALSQISGDTAATAASSSSSSSTMAAAAAQAAAAAAAASSSGSGRSQHHNGGRRDSIGSNNSARSGSDAAAALHSVSGDPNDFARETEAVRFFQTRLSRREDRWVPIKSLAGHLSQAPPEIRAVVGPQAEFARFLARHRHVFELQGELVGLRDTFAAHCLSGGGGGGSGGGGSSQRHQQQQLQSRNRGSGNLGGGLHHSQSARMARPKSLVMPSCSGDQRSSGKSLPTTPTSTAGPGGSSGGGLSSSISGGAGPVSMTAAEYKTVMFLRKVLERKGGLLSIPQLFSVLSRSGEGAEQARNLIGW…	PAA56698.1	Spiralia (Platyhelminth)
lingula anatina	unnamed	MEGDEPSHKAMLYFLEILMNSDNALTISQLAGRFGSRSFSAEMRQAAGGNEAGLRRFLLKYPALFSVNGNMVSANTELGSLGGGGGSGGGSSEPAPRDAEKEAIQYFAQKMMRKEDTWIPIKSLAGHLSQAPLDIRNVVGPQSEFKKFLTAHSDVFDVHEEIVSLKDNTAPRTSRRSNYKPVQNGFSSDLSDRPRGRGRGMASRSSEKSDYTKSLDSTPVVGTQATSPKSSTKKSPVTMTANEYKALNYVKSIVEKKGSVKIHNITGHFSQAPETVRNTIGWTKYELEEFIKKYPQVFQVSEDGEVTVIKNARLNVVITGSRPHTQAVQALNGRKGKIYHVAKLWGIIDLGKHEHVFFDRSIYHLPCTDFQGEFTVGEYLNFNAVLAPKVSRAKWRATA…	XM_013557398	Spiralia (brachiopoda)
Crassostrea gigas	unnamed	MADDAGHKAMLYFLEILMNSPAPLTISQLAGRFGSRNFTSEMRQAAGGNETGLKKFLQKYPSLFTVNGNLVCLNDGTASLGSNFRESSPASSTGLPEVSVETEAVQYFRGKMMKKGEKWMPINSLAGHLSQASVEIRECVGPQSEFRDWLLRHPLIFEIEGENVSLKDNITYSAINPNAEAIEDVELKSRFNQDKEQFVPPITPKSKRRPKSLDMLEPRSPLMSPRSPMVNKNLPTPSPNPRSGPATMTANEYKAVMFIKSIIEKKGDMKLAALTGHFSQAPESLRNTIGWTKSDLSKFLADHGNIFTITEDEVVSVIKNARLNVIITGSRPQVSPKPVVTARKGRIYHIAKLWGIIDLGRHEHVFIDRNIFGKHIDDLNKVLTVGEMVCFDAIPAPKG…	EKC35585.1	Spiralia (mollusca)
ylistrum balloti	egalitarian protein homolog	MEPKLHYVNSISASEKTVNKLLCLEVPVVGLSCQGINVGKKGTLTLISVSTCDGDVYLFDTKVKPEIVLDGGLIRLLQSVEIVKVIHDCSQACANLHFSFGVTLKNYFDTQTAGSVILESLGLPPRRITFDSLCTRYNLDRYTPDPQLQSRIKSDMNYWGLRPVTKAMLNVAASEVLPLVPDLYDIIQQQLSPDWLDWFDCRSEENRLMYISPKKAKEIQCSRVHRDTRDRRYLFRIPASMMSRENLPYVKDTVPDTTIIR	XM_060209219	Spiralia (mollusca)
Nematostella Vectensis	unnamed	MSSRANDFVGSKIQVQTAEDSYEGIVHSIDEKKKQLTLSQVVLCSSGKRLHGCMNFFGHELDNLFILETAEAMRVKDSVRNPEEHDTQSNAEVSQENGSSKFSQANSAETCHSRTTKPVTPNFASTKNSANIEAKHHTKPNDGHTNSTGKLAQNTNKPVTASGHFKGIGVPYKKPSKDLTRRDPSDEGISLLQRAPLDTDKYLMDDFDSDLDSDDENNGITPHCLPQTAVIQAFNDRFKNAIAYISKQRVIGVSCEGVNLSRYGKICWLLIGTREFVYLFDVLKLGTSCFDEGLQEILENGNILKVFHDCRHPSDALFHLYSVRLINVFDTQVADIIIYKRERQGELPQLVNGLVACLYEYLNMPPENMSFQKYRVNQMQLDEAIWTRRPLPERMLDAA…	XM_032380482	Cnidaria
Helobdella robusta	unnamed	MEVLKGQRKLYNEDDNGVVDKNNNNDVIHNNNNNSSSSSNNNNNNNNNNNNNLKTSNFVPSKNIQDEKLNKTNDAKDFDKNLKFLRQISSERRMSLPEIEQIRNIEKFAKKSFVAAVKSNDTSPPDDQPHQRQHQKQQLQQQYNVKKYANQAATTNDEYHIATSTPHEQKFLQGQHQHHQQQQFITSKQQQPHNNYQNTPQVLTYNVGNRDREISNFIEKINHIQKSYEIQLLTLFETHSKMIRSEVDSILTELNKPTHKNVGEGVVYHVDRKWGIIDLGNHDHVFFDLSIMLGSVDDLRNHFQVGEILGFEALKAQKPSRANWKATSVWKVDKSSSSSSSSTSTQPQLHPINGFRAKKAYLNDFTRSPSPALVETEGGGGGAIIKHSQSHGRIAQPSD…	XM_009033349.1	Spiralia (annelida)
Lytechinus pictus	uncharacterized	MSSHSEQQQVVSYECLLARVSRVDETSATFTVWTSNCEILQANLSGLNVLRKAIDIKKIVNNVDDFLFVGDEVQVSIKQDKTKTGQWKVSRVRLYSDQRPPHYDVVNDYLVCRKQGPPRWPKQQHKCHVPHSRVGEIVSILSELLQRWSKIPVELVHEMVDEHGNDLGGVFELYIKTERALMSFIRTVPQYLYMDDENRVCMYRGFDDQTFKTELTEKCSSIPQWTRSYPLSECRVIETVRDGYAVLKPLLETAERLHDTGSNPGLVVALDCEGCSLSKTGRLTLVQLATMEGKVYLFDVFRCPYIFEDGLLAELLQSDAILKVIHDCRKDAAALFHQYGITLTNTFDTSIAYAVLQNQCQVAGSRPRPRISFQNLCEIIGEDMDIGNKKDIKKKMKYI…	XM_054894692.2	echinodermata
Strongylocentrotus purpuratus	uncharacterized	MNKEILSKVPQEYRKTVKKYCQWEVTFFRRDIEPAPQVSPFNVPERYFSDTDIFSGVPHEAVGRIISALLHITHRLNNISLQKLLPLVKSHFKVKKIPKIGSYLATEEDLEKFIVNSPQYFTISSRVVKRCCGFSDDVFNSAITQKALGIQFPSTTGTRRQTAAASSAGDPVDFQDVVSQTKIIDSLEDCKRILDPILDQSRRETVVIGLDCEGVKLGRAKGCLTLVQISTWDGKAFLFDAFKNPQLLKGNSSLKKILEHDSILKVIHACKSDTYSLYHGFGVKLKNVFDTSIAMFTIMEQLNRNHPYQIGYKALCELLGEAASHKDDDFKKKMIETEDFWEIRPLTEEMIYYAASDTLCLVPTVYLKLKGMLTRVWRDLFTWSCKNAMERKQRGKPRY…	XM_003729462.3	echinodermata
Owenia fusiformis	unnamed	maedpshkamlyflevlmnstgpltisqlagrfgsrtftsemrqaaggnevglkkfllkwpslftvkgnmvslfdgsvtssddrngrdgspasslssgrslpdvsmeteavqyfqqrlikkeetwvpikslaghlsqaslevrtvvgpqadfrrwlirhphifevkgenvslceglpgiplnlrhpiehdlepprpransgpsrkkpqslpvnkapyqapvpsqptkrspitmtaneykavmflkeiiekngdvklhsitghfsqapesvrntigwakidledflrrnatifhvhgdsvtvnknarmhvlitgsrpqsqrqavqtlvarkgecfhvaklwgiidlgkhehvffdksilpksvddlqkyfhqgemlnfnavlapkasrakwratrvwkea…	CAH1784194	annelid
Saccoglossus kowalevskii	exosome componenet 10-like	MASWEQDEDEEETIWQELADEYAVKLWIEERETKDRQNLEEMGLPYNDITTGGLSYKVRNGLVYQEYSQETTGKAENSRSSTPGAKHVWGVIQGTMTSSTRLRPGHGSLRGARRISQSHRQGFSSNRGTLTSSAHPRHGQGCMNGAMPSSVHRHGQDSFREGMTTSPPLRCKRGSGRGTMRSAHRHGQGCMNGAMPSSIHRHGQYSFREGMTTSPPLKCKRGSGRGTMRSAHGHGRGCKNGAMPSSVHRHGQDSFRGGMTTSPPLRCKRGSGKGAMGSLAHRHGQSVIDEAVIAQPVTELSEGYIGEAVSFLRVYLIRKNNRTLNSLFTLIRQIPESKCRPEIKNYLGSSLKTLKSFISDQCEYFREQNGVVSLMPYKTKAEIHDIIRHPRPTGNIYPH…	XM_006811673.1	Hemichordata
Dugesia japonica	dd_Djap_v4_77666_1_1	MDCLDIVPPSISDVDSCMNYLKEASLYKMMNDPNHRAMLFLLEVLMNSDTTMALDDLAKKIFSEKVSRDMQDVCGNDIDGLKLFMEKYPSLFQIDGNQVSPIDVTDCASSIDTENGNSSNIDSEPYRFRHPIDLTQETEAVKYFQSQLAKREDHWVSIRSLAGHLSQATESIRKVVGPQVYFKRFLHKHPHVFEIQGDLVSLRDNFSSICLSKVSKSRPRSVIINSKKTIRRGRPVSMIVNKTEVEKDQKYVSNNSSKSSVAIDSKEFQSAMFLRAIIRKKTGAKIGINHLFLYLPQAPSSVRECIGWTKIELEEFIRKQSTLFDLDKKGYVTCLDTDEISIIVNDDSTPKDGVRTIINQHGKVYHVTKLWGIVDLGHHEHVFFDKSIFKHLDDLQRHF…	planmine	Spiralia (Platyhelminth)
Schmidtea polychroa	dd_Spol_v4_75252_1_1	MDSSDLVPCISDVDSCMNYLREASLYKMMNDSNHKAMLFLLEVLMNSDTTVALEELGRKIFSDKVSQDMQDVCGNDLEGLKLFMEKYPSLFQIDGNQISPIDVSDCASSIEADNGNNSIHDSEPYRLRHPVDLTQETEAVKYFQSQLTRREDHWVSIKSLAGHLSQASESIRKVVGPQINFRKFLQRHPHVFEIQGDLVSLRNNFSSICLSKGSRNRPRSVIINSKKFLKKGRPVSMIVNKTEVEKEPKLYLPPSKTSVAIDSRDFQAAMFLRTVIRKRSDRQISINHLFLYLAQAPSSVRESIGWTKIELEEFIRKQSTLFEINKKGQVNCLDTEEISIIVNDDLTSGKDGVRTIINQRGKVYHVTKLWGIVDLGQHEHVFFDKSIFKHLDDLQRHFQ…	planmine	Spiralia (Platyhelminth)
